# Supplementary material for: (3S*,4S*,E)-tert-Butyl 3,4-dibromo-5-oxo­cyclo­oct-1-ene­carboxyl­ate
Source: Acta Crystallogr Sect E Struct Rep Online. 2011 Dec 23;68(Pt 1):o232. doi: 10.1107/S1600536811053852 (PMC3254564; doi:10.1107/S1600536811053852)
Supplement: Supplementary file 2 [file e-68-0o232-Isup2.hkl]

# 
# h,k,l, Fc-squared, Fo-squared, sigma(Fo-squared) and status flag 
# 
data_I
_shelx_title ' 29 in Pca2(1)' 
_shelx_refln_list_code          4 
_shelx_F_calc_maximum      193.00 
_exptl_crystal_F_000       760.00 
_reflns_d_resolution_high  0.8408 
 
loop_ 
 _symmetry_equiv_pos_as_xyz 
 'x, y, z' 
 '-x, -y, z+1/2' 
 'x+1/2, -y, z' 
 '-x+1/2, y, z+1/2' 
 
_cell_length_a    14.0658 
_cell_length_b     9.5990 
_cell_length_c    11.2657 
_cell_angle_alpha  90.000 
_cell_angle_beta   90.000 
_cell_angle_gamma  90.000 
 
_shelx_F_squared_multiplier     1.000 
 
loop_ 
 _refln_index_h 
 _refln_index_k 
 _refln_index_l 
 _refln_F_squared_calc 
 _refln_F_squared_meas 
 _refln_F_squared_sigma 
 _refln_observed_status 
   3   7 -10      618.44      596.72     24.09 o 
   1   5  -9      190.75      166.37     24.66 o 
   2   5  -9       84.52       82.07     14.88 o 
   3   5  -9       19.74       20.81      8.39 o 
   6   5  -9       11.28        7.88      8.87 o 
   8   5  -9       12.11        4.69      7.98 o 
   1   6  -9      370.78      402.59     24.17 o 
   2   6  -9       28.40       31.44      5.99 o 
   3   6  -9       84.72      101.32      9.55 o 
   4   6  -9      367.45      362.12     28.01 o 
   5   6  -9      203.53      206.91     14.32 o 
   6   6  -9       29.04       34.79     10.58 o 
   1   7  -9      229.55      257.73     16.78 o 
   2   7  -9      207.21      226.99     25.74 o 
   3   7  -9       65.09       59.52      9.16 o 
   4   7  -9      295.39      277.26     17.36 o 
   5   7  -9       30.99       40.14      4.08 o 
   1   8  -9      412.72      395.82     16.58 o 
   2   8  -9      121.85      120.43      6.09 o 
   3   8  -9       25.85       19.06      2.08 o 
   5   3  -8     2102.59     1993.43    163.55 o 
   6   3  -8      830.54      851.74     72.33 o 
   7   3  -8      308.74      313.00     29.38 o 
   8   3  -8      597.28      616.85     55.51 o 
   9   3  -8      418.54      411.42     39.59 o 
  10   3  -8      534.82      508.09     47.02 o 
   6   4  -8      695.93      551.45     57.39 o 
   7   4  -8      216.65      181.19     26.06 o 
   8   4  -8      689.35      573.84     54.79 o 
   9   4  -8      374.87      301.63     32.36 o 
   1   5  -8      442.67      490.96     30.10 o 
   2   5  -8     1140.42     1148.51    105.23 o 
   3   5  -8      798.52      647.06     58.22 o 
   7   5  -8      529.04      263.03     32.19 o 
   8   5  -8      499.69      278.96     30.34 o 
   0   6  -8       82.19      115.75     14.45 o 
   1   6  -8     1065.46     1224.02     63.92 o 
   2   6  -8      458.17      494.42     28.72 o 
   4   6  -8       65.91       80.68     14.86 o 
   5   6  -8      970.78     1078.06     81.13 o 
   6   6  -8      235.11      234.03     27.43 o 
   7   6  -8      570.37      650.24     53.25 o 
   8   6  -8      256.87      248.24     26.68 o 
   0   7  -8     1359.36     1443.49    113.49 o 
   1   7  -8      875.75      937.40     52.59 o 
   2   7  -8      384.21      400.31     25.41 o 
   3   7  -8      375.14      426.32     34.07 o 
   4   7  -8       32.37       32.56      5.34 o 
   5   7  -8      631.30      618.60     59.91 o 
   6   7  -8      290.76      341.59     30.79 o 
   7   7  -8      310.38      348.72     30.34 o 
   0   8  -8      523.00      508.25     24.91 o 
   1   8  -8      474.59      495.70     16.72 o 
   2   8  -8       11.50       13.69      1.91 o 
   3   8  -8      491.23      482.24     16.01 o 
   4   8  -8       64.04       62.56      3.37 o 
   5   8  -8      569.96      506.96     30.20 o 
   0   9  -8      368.00      338.54     22.81 o 
   1   9  -8      279.38      247.90     16.68 o 
   2   9  -8      203.71      176.81      8.12 o 
  12   0  -7      296.93      290.36     21.06 o 
  10   1  -7      649.96      650.14     53.22 o 
  11   1  -7      195.87      198.51     11.12 o 
  12   1  -7      733.92      705.84     32.13 o 
  13   1  -7       69.36       67.43      5.19 o 
   6   2  -7     2309.24     2254.20    177.73 o 
   7   2  -7      519.00      545.66     47.05 o 
   8   2  -7      535.48      522.41     44.14 o 
   9   2  -7      292.05      312.79     31.06 o 
  10   2  -7      520.56      583.57     47.16 o 
  11   2  -7       75.07       73.98      5.26 o 
  12   2  -7      786.52      746.30     30.16 o 
  13   2  -7       61.62       59.92      4.92 o 
   3   3  -7      214.41      194.44     20.65 o 
   4   3  -7      761.66      723.49     65.68 o 
   5   3  -7      413.68      443.33     40.10 o 
   6   3  -7      209.92      226.56     26.03 o 
   7   3  -7      900.24      980.05     81.19 o 
   8   3  -7      643.00      646.82     57.98 o 
   9   3  -7       25.93       23.22      8.73 o 
  10   3  -7      413.76      450.59     42.87 o 
  11   3  -7      451.26      445.36     18.80 o 
  12   3  -7      254.66      235.57     11.53 o 
   5   4  -7      475.28      394.23     42.84 o 
   7   4  -7      434.58      354.57     39.55 o 
   8   4  -7      242.31      223.69     28.77 o 
   9   4  -7      562.63      451.21     51.26 o 
  10   4  -7      270.68      218.24     27.16 o 
  11   4  -7      187.32      157.53     10.06 o 
  12   4  -7      238.06      221.22     13.04 o 
   1   5  -7     1105.72     1359.35     96.98 o 
   2   5  -7      114.42      129.82     17.81 o 
   3   5  -7     1408.31     1385.03    119.62 o 
   4   5  -7      974.50      810.37     79.59 o 
   8   5  -7      197.13      114.82     20.92 o 
  11   5  -7       64.07       45.88      7.34 o 
   3   6  -7       56.98       52.33     11.99 o 
   5   6  -7       92.86      102.49     18.05 o 
   6   6  -7      795.67      881.43     74.89 o 
   7   6  -7      426.11      492.37     44.66 o 
   8   6  -7       82.67       83.49     16.57 o 
   9   6  -7      351.22      372.04     34.72 o 
  10   6  -7       13.77       17.46      8.29 o 
   1   7  -7      289.21      317.08     20.58 o 
   2   7  -7      257.62      292.38     18.75 o 
   3   7  -7       58.36       72.91     12.91 o 
   4   7  -7      104.41      125.47     16.88 o 
   5   7  -7      187.65      190.66     11.27 o 
   6   7  -7      167.93      216.32     22.26 o 
   7   7  -7      285.56      339.57     29.38 o 
   8   7  -7      105.20      127.63     15.79 o 
   1   8  -7      267.52      272.65     10.74 o 
   2   8  -7       82.81       88.98      4.54 o 
   3   8  -7      151.62      154.91      6.54 o 
   4   8  -7      112.14      116.60      5.25 o 
   5   8  -7      173.64      170.49     10.13 o 
   6   8  -7       88.17       97.39     11.92 o 
   1   9  -7       92.66       86.74      4.17 o 
   2   9  -7      240.42      239.07      8.97 o 
   3   9  -7      102.63       99.13      5.08 o 
   4   9  -7      373.18      331.10     14.59 o 
  10   0  -6       24.76       29.31      5.65 o 
  12   0  -6      379.03      372.21     26.85 o 
  14   0  -6      142.60      160.30     11.81 o 
   6   1  -6     2454.90     2347.21    191.87 o 
   7   1  -6     1439.77     1369.45    111.09 o 
   8   1  -6     2199.67     2189.04    163.14 o 
   9   1  -6      357.17      347.42     14.90 o 
  10   1  -6      953.32      971.58     32.81 o 
  11   1  -6      306.59      311.74     12.07 o 
  12   1  -6      520.85      508.91     20.90 o 
  13   1  -6      426.24      425.01     17.39 o 
  14   1  -6      116.83      117.79      6.90 o 
   3   2  -6      288.61      281.46     24.59 o 
   4   2  -6     3302.93     2975.50    243.79 o 
   5   2  -6     1817.68     1689.81    139.96 o 
   6   2  -6     5361.86     4980.23    406.66 o 
   7   2  -6      135.40      139.14     15.62 o 
   8   2  -6      280.85      277.90     25.20 o 
   9   2  -6       16.09       18.23      3.07 o 
  10   2  -6     1973.92     1948.57     67.69 o 
  11   2  -6       76.62       73.21      7.53 o 
  12   2  -6      101.63      104.96      6.50 o 
  13   2  -6        8.79       10.93      2.51 o 
  14   2  -6       30.32       29.52      3.49 o 
   3   3  -6      749.25      680.24     66.06 o 
   4   3  -6     3520.16     3239.84    272.01 o 
   5   3  -6     4130.55     3906.38    320.36 o 
   6   3  -6     1268.14     1254.36    104.31 o 
   7   3  -6      523.33      516.21     48.25 o 
   8   3  -6      954.73     1006.18     78.25 o 
   9   3  -6      242.54      262.02     12.19 o 
  10   3  -6       42.17       46.78      4.47 o 
  11   3  -6      687.37      692.22     27.53 o 
  12   3  -6      216.47      231.90     12.76 o 
  13   3  -6       11.82        9.04      2.55 o 
   1   4  -6      880.94      880.98     77.36 o 
   3   4  -6     1821.52     1598.07    127.12 o 
   5   4  -6      133.11      111.06     18.80 o 
   6   4  -6       64.48       65.65     14.35 o 
   7   4  -6     1124.26      933.28     88.69 o 
   8   4  -6     1879.95     1518.35    137.12 o 
   9   4  -6      279.32      281.12     14.47 o 
  10   4  -6      113.73      104.53      9.12 o 
  11   4  -6       91.95       72.86      6.22 o 
  12   4  -6      424.82      414.44     25.20 o 
  13   4  -6       57.43       53.81      5.35 o 
   2   5  -6      220.77      282.25     25.92 o 
   3   5  -6     5520.07     5154.49    425.13 o 
   4   5  -6     1464.67     1327.26    114.48 o 
   5   5  -6       96.23       90.54     17.57 o 
   9   5  -6      501.61      458.90     24.99 o 
  10   5  -6      359.27      344.82     19.70 o 
  11   5  -6       46.21       50.52      6.97 o 
  12   5  -6       34.01       27.74      3.99 o 
   1   6  -6     2781.56     3246.38    226.36 o 
   2   6  -6      239.69      285.47     27.88 o 
   3   6  -6       31.78       45.03     10.82 o 
   4   6  -6      384.51      504.29     41.68 o 
   6   6  -6      256.90      314.92     32.02 o 
   7   6  -6      146.79      162.42     23.05 o 
   8   6  -6      123.04      156.46     22.64 o 
   9   6  -6      241.50      211.08     34.33 o 
  10   6  -6      278.03      256.20     38.53 o 
  11   6  -6      581.34      519.22     33.90 o 
   0   7  -6      617.73      684.14     51.95 o 
   1   7  -6     1355.54     1500.78    115.88 o 
   2   7  -6      556.19      601.99     52.81 o 
   3   7  -6      211.69      220.02     21.92 o 
   4   7  -6       16.97       24.79      5.21 o 
   5   7  -6     1885.71     2077.17    100.64 o 
   6   7  -6      272.37      314.68     29.83 o 
   7   7  -6      115.19      144.41     18.56 o 
   8   7  -6      309.73      368.10     33.87 o 
   9   7  -6      292.86      325.09     29.52 o 
   0   8  -6      186.75      196.49     16.56 o 
   1   8  -6      508.11      538.02     18.57 o 
   2   8  -6      217.66      227.22      8.66 o 
   3   8  -6     2715.58     2771.47     96.89 o 
   4   8  -6       73.07       70.94      4.78 o 
   5   8  -6       95.21      107.98      7.25 o 
   6   8  -6       77.64       74.52     11.27 o 
   7   8  -6      642.73      648.50     52.57 o 
   0   9  -6      544.17      524.77     24.29 o 
   1   9  -6      189.30      189.65      7.61 o 
   2   9  -6      720.14      702.89     23.04 o 
   3   9  -6      458.95      438.41     15.04 o 
   4   9  -6       10.14       14.60      1.78 o 
   5   9  -6      138.90      139.01      6.75 o 
   0  10  -6       11.96       11.34      2.43 o 
   2  10  -6      120.81      102.84      7.94 o 
   8   0  -5     2127.73     2161.99     95.36 o 
  10   0  -5     1434.29     1494.36     61.60 o 
  12   0  -5      223.51      231.49     13.00 o 
  14   0  -5     1750.73     1728.18     81.55 o 
   6   1  -5     2147.47     2081.85    173.59 o 
   7   1  -5      643.95      620.46     25.58 o 
   8   1  -5     1258.75     1254.05     47.23 o 
   9   1  -5     2240.73     2207.94     80.83 o 
  10   1  -5      867.23      878.52     28.40 o 
  11   1  -5       80.33       91.61      4.84 o 
  12   1  -5      925.98      961.01     32.34 o 
  13   1  -5       15.16       14.60      2.73 o 
  14   1  -5      502.00      490.08     19.63 o 
  15   1  -5       93.72       89.19      5.73 o 
   5   2  -5       83.46       87.56     10.82 o 
   6   2  -5     5919.50     5363.61    418.64 o 
   7   2  -5     1030.43     1021.59     37.15 o 
   8   2  -5      426.92      433.81     18.34 o 
   9   2  -5       11.66       12.41      2.42 o 
  10   2  -5      434.00      464.43     17.62 o 
  11   2  -5      141.08      154.52      9.33 o 
  12   2  -5     1408.90     1459.13     54.45 o 
  13   2  -5       83.75       82.38      5.61 o 
  14   2  -5      139.05      137.19      7.33 o 
   3   3  -5      239.99      214.06     21.47 o 
   4   3  -5     1537.24     1396.57     75.18 o 
   5   3  -5       10.39       13.01      5.62 o 
   6   3  -5      402.20      424.74     36.78 o 
   7   3  -5     3614.01     3489.38    132.22 o 
   8   3  -5      357.78      357.85     14.12 o 
   9   3  -5       68.29       70.00      5.70 o 
  10   3  -5      577.34      624.36     22.85 o 
  11   3  -5      755.37      812.09     29.40 o 
  12   3  -5      168.52      171.58      9.35 o 
  13   3  -5      166.70      169.00      9.09 o 
  14   3  -5      580.63      580.03     66.85 o 
   2   4  -5     1567.90     1400.10    117.22 o 
   4   4  -5     4539.40     4586.42    309.51 o 
   5   4  -5      291.57      283.86     26.92 o 
   6   4  -5      224.83      191.15     23.18 o 
   7   4  -5       17.08       18.36      3.19 o 
   8   4  -5     1220.38     1173.66     54.32 o 
   9   4  -5     1580.25     1569.10     54.17 o 
  10   4  -5      535.97      536.57     21.29 o 
  11   4  -5      151.77      152.12     20.65 o 
  12   4  -5        2.00        5.20      2.68 o 
  13   4  -5      126.66      121.10      8.44 o 
   2   5  -5      127.06      144.24     16.64 o 
   3   5  -5     1066.31     1078.58     70.00 o 
   4   5  -5      432.66      416.32     25.76 o 
   5   5  -5      574.82      540.36     33.78 o 
   7   5  -5       62.99       62.30     11.37 o 
   8   5  -5      231.59      226.36     14.26 o 
   9   5  -5      783.42      729.94     35.85 o 
  10   5  -5        5.10        5.77      3.11 o 
  11   5  -5      245.81      218.92     13.32 o 
  12   5  -5      323.27      270.04     19.13 o 
  13   5  -5      383.20      293.98     27.09 o 
   1   6  -5     1288.65     1412.67    106.16 o 
   3   6  -5       89.40      118.62     15.17 o 
   4   6  -5      229.52      259.92     25.48 o 
   5   6  -5       85.35      107.43     17.53 o 
   6   6  -5      884.63     1068.89     83.76 o 
   7   6  -5     1147.64     1069.72    173.67 o 
   8   6  -5      127.90      103.34      9.26 o 
   9   6  -5        5.53        4.06      3.06 o 
  10   6  -5        6.85        9.80      3.22 o 
  11   6  -5      847.02      664.11     54.71 o 
  12   6  -5      212.04      171.23     14.02 o 
   1   7  -5      815.73      874.82     70.72 o 
   2   7  -5      650.84      695.58     59.69 o 
   3   7  -5       64.76       64.28     11.57 o 
   4   7  -5     1640.42     1780.85     64.59 o 
   5   7  -5      107.69      118.80      7.68 o 
   6   7  -5      306.23      323.75     44.76 o 
   7   7  -5      713.95      676.92     42.50 o 
   8   7  -5       10.90        4.37      2.84 o 
   9   7  -5       69.11       78.35      6.48 o 
  10   7  -5      248.82      255.20     17.04 o 
   1   8  -5      702.45      719.93     24.28 o 
   2   8  -5       24.80       29.53      3.44 o 
   3   8  -5      254.62      259.45     11.11 o 
   4   8  -5      149.50      148.91      7.33 o 
   5   8  -5      401.35      421.04     20.59 o 
   6   8  -5      117.38      107.44      7.69 o 
   7   8  -5       39.54       43.95      6.94 o 
   8   8  -5       34.04       34.36      3.70 o 
   9   8  -5      627.88      629.24     32.57 o 
   1   9  -5       67.87       67.97      3.92 o 
   2   9  -5      243.44      248.81      9.29 o 
   3   9  -5      101.71      101.83      5.00 o 
   4   9  -5      729.36      726.78     23.66 o 
   5   9  -5       26.72       25.24      3.17 o 
   6   9  -5      115.47      102.53     12.02 o 
   1  10  -5      526.17      470.10     20.32 o 
   2  10  -5       22.09       20.44      2.35 o 
   3  10  -5       16.61       14.28      1.91 o 
   4  10  -5       59.74       51.40      4.76 o 
   8   0  -4     6045.10     5781.89    252.92 o 
  10   0  -4      226.26      258.88     14.30 o 
  12   0  -4     1525.69     1601.57     62.74 o 
  14   0  -4      116.01      123.07      8.60 o 
   4   1  -4     8767.62     8324.38    588.74 o 
   6   1  -4     6952.60     6510.06    503.57 o 
   7   1  -4     1207.70     1162.00     39.78 o 
   8   1  -4     1659.25     1616.41     55.45 o 
   9   1  -4      222.90      235.80      9.11 o 
  10   1  -4     1645.59     1763.34     50.75 o 
  11   1  -4      972.91      994.78     28.90 o 
  12   1  -4      895.07      960.09     29.17 o 
  13   1  -4      276.28      265.82     10.86 o 
  14   1  -4       67.50       70.11      4.93 o 
  15   1  -4       29.09       30.60      2.99 o 
   4   2  -4     7348.02     6131.41    496.82 o 
   5   2  -4      913.97      890.81     67.19 o 
   6   2  -4     5187.48     4468.75    362.69 o 
   7   2  -4      784.27      773.02     28.52 o 
   8   2  -4     1122.78     1054.06     43.18 o 
   9   2  -4       15.13       16.96      2.39 o 
  10   2  -4     1871.22     1919.03     58.33 o 
  11   2  -4      185.76      201.54      8.08 o 
  12   2  -4      269.53      297.35     11.47 o 
  13   2  -4       45.13       41.05      4.02 o 
  14   2  -4       15.38       18.94      2.83 o 
  15   2  -4        8.98       11.12      2.46 o 
   4   3  -4     4874.98     4525.53    298.24 o 
   5   3  -4     6757.66     5831.50    318.29 o 
   6   3  -4     1147.56     1103.78     37.71 o 
   7   3  -4      378.73      347.12     13.14 o 
   8   3  -4     2327.54     2267.57     78.02 o 
   9   3  -4      957.95      926.74     34.14 o 
  10   3  -4      357.69      362.55     12.99 o 
  11   3  -4      858.37      922.55     33.98 o 
  12   3  -4      315.78      363.28     16.21 o 
  13   3  -4      233.97      239.76     11.91 o 
  14   3  -4      147.49      160.26     10.94 o 
   2   4  -4     6301.90     5905.91    457.44 o 
   3   4  -4     8608.00     9106.20    557.20 o 
   5   4  -4      757.93      744.11     37.59 o 
   6   4  -4      413.60      371.29     18.95 o 
   7   4  -4     1927.74     1869.61    113.41 o 
   8   4  -4     1505.59     1468.20     58.43 o 
   9   4  -4      561.01      551.49     21.25 o 
  10   4  -4      720.48      720.22     32.67 o 
  11   4  -4      121.69      136.28     10.18 o 
  12   4  -4      232.71      240.56     16.09 o 
  13   4  -4      267.80      299.51     24.35 o 
  14   4  -4       48.91       45.33      5.85 o 
   2   5  -4      309.93      360.46     28.63 o 
   3   5  -4     7121.49     7428.59    369.07 o 
   4   5  -4     1150.48     1197.96     60.81 o 
   5   5  -4     1632.71     1520.27     70.58 o 
   6   5  -4     1815.95     1643.55     61.65 o 
   7   5  -4     2170.87     2040.19     90.18 o 
   8   5  -4      325.20      336.90     18.83 o 
   9   5  -4     1049.78      986.19     45.52 o 
  10   5  -4      399.99      421.97     33.63 o 
  11   5  -4       29.81       33.84      5.77 o 
  12   5  -4       74.90       69.07      6.13 o 
  13   5  -4      275.40      198.56     11.10 o 
   2   6  -4      550.19      598.04     52.22 o 
   3   6  -4      468.78      441.49     33.80 o 
   5   6  -4     3003.05     2847.53    202.06 o 
   6   6  -4      901.94      873.72    144.09 o 
   7   6  -4      414.92      382.56     43.78 o 
   8   6  -4      409.44      381.48     60.39 o 
   9   6  -4      445.33      372.94     44.81 o 
  10   6  -4     1000.84      887.87    138.69 o 
  11   6  -4      323.66      305.09     35.52 o 
  12   6  -4       29.31       28.66      3.98 o 
   1   7  -4     2586.77     2690.59    205.13 o 
   2   7  -4     1426.82     1507.21     68.97 o 
   3   7  -4     1256.15     1343.50     47.70 o 
   4   7  -4       31.49       40.04      3.53 o 
   5   7  -4     2242.26     2247.11     86.36 o 
   6   7  -4      209.61      228.89     12.01 o 
   7   7  -4      511.94      489.31     33.50 o 
   8   7  -4      421.18      395.09     26.27 o 
   9   7  -4      390.55      388.30     26.82 o 
  10   7  -4      147.65      166.64      9.47 o 
  11   7  -4      149.16      141.82      9.85 o 
   0   8  -4       73.07       90.71      7.36 o 
   1   8  -4      823.44      830.13     29.25 o 
   2   8  -4      121.30      133.80      7.28 o 
   3   8  -4     1669.62     1879.55     68.76 o 
   4   8  -4       10.32       14.27      2.36 o 
   5   8  -4      212.71      199.03      8.54 o 
   6   8  -4       62.73       55.66      3.81 o 
   7   8  -4      767.90      767.57     34.96 o 
   8   8  -4       73.63       66.46      5.09 o 
   9   8  -4      350.92      350.82     15.26 o 
  10   8  -4       33.75       28.57      4.61 o 
   0   9  -4      854.75      792.36     38.13 o 
   1   9  -4      682.54      646.00     22.30 o 
   2   9  -4      771.03      744.91     24.51 o 
   3   9  -4      854.64      850.37     27.97 o 
   4   9  -4      112.82      106.75      5.78 o 
   5   9  -4      249.38      251.20      9.41 o 
   6   9  -4      262.96      262.07     14.00 o 
   7   9  -4      485.80      464.58     48.90 o 
   0  10  -4      305.51      300.82     15.25 o 
   1  10  -4      562.35      537.24     18.67 o 
   2  10  -4       33.45       32.24      2.40 o 
   3  10  -4      219.88      202.94      9.53 o 
   4  10  -4        4.44        4.54      1.54 o 
   5  10  -4      795.29      666.41     38.59 o 
   4   0  -3    15794.10    15070.90   1030.70 o 
   8   0  -3     1174.36     1228.60     57.42 o 
  10   0  -3     3350.65     3384.02    131.82 o 
  12   0  -3     1551.68     1650.21     65.42 o 
  14   0  -3      994.43     1010.53     49.46 o 
   3   1  -3      331.78      297.52     21.71 o 
   4   1  -3      510.62      502.68     34.45 o 
   5   1  -3     1499.51     1419.59    103.28 o 
   7   1  -3     3927.97     3658.72    298.14 o 
   8   1  -3      974.18      953.57     32.19 o 
   9   1  -3     1728.35     1750.74     49.16 o 
  10   1  -3     1255.19     1296.07     37.00 o 
  11   1  -3      308.61      333.78     11.44 o 
  12   1  -3     1102.26     1187.63     35.47 o 
  13   1  -3      217.92      221.22      9.39 o 
  14   1  -3      873.95      887.02     30.10 o 
  15   1  -3      134.49      132.61      6.79 o 
   1   2  -3     3397.58     3259.50    270.12 o 
   4   2  -3     3793.14     3539.83    282.66 o 
   5   2  -3      536.94      583.19     40.00 o 
   6   2  -3     5623.20     5323.80    291.17 o 
   7   2  -3      451.40      428.82     16.67 o 
   8   2  -3     1373.59     1420.75     45.24 o 
   9   2  -3       10.83       13.61      1.87 o 
  10   2  -3      454.46      467.35     16.60 o 
  11   2  -3      545.20      587.42     19.54 o 
  12   2  -3     1927.24     2079.23     63.65 o 
  13   2  -3      104.75      112.10      6.80 o 
  14   2  -3      520.09      540.90     21.92 o 
  15   2  -3       34.65       38.95      3.66 o 
   1   3  -3     5720.62     6299.16    491.71 o 
   2   3  -3     2409.60     2460.32    178.35 o 
   3   3  -3     2986.90     3522.16    212.42 o 
   4   3  -3     3045.81     2821.95    214.65 o 
   5   3  -3     1728.05     1719.53     92.65 o 
   6   3  -3     1018.70      951.66     41.51 o 
   7   3  -3     1811.09     1733.96     51.35 o 
   8   3  -3     1590.56     1559.42     52.41 o 
   9   3  -3     1133.78     1073.03     34.24 o 
  10   3  -3     1077.10     1114.48     41.38 o 
  11   3  -3     1004.77     1085.47     34.36 o 
  12   3  -3      597.89      656.26     24.21 o 
  13   3  -3      282.60      317.67     15.20 o 
  14   3  -3      488.34      537.66     59.07 o 
  15   3  -3      148.28      141.84     12.36 o 
   1   4  -3      774.61      840.78     60.61 o 
   2   4  -3     3322.19     3557.12    252.52 o 
   4   4  -3     2596.83     2899.00    184.10 o 
   5   4  -3      430.38      430.18     34.38 o 
   6   4  -3      638.93      613.19     23.77 o 
   7   4  -3      635.66      612.51     23.66 o 
   8   4  -3      455.55      466.24     16.88 o 
   9   4  -3      480.71      493.78     18.20 o 
  10   4  -3      505.45      550.74     24.79 o 
  11   4  -3      638.21      626.62     35.12 o 
  12   4  -3      513.62      541.23     26.31 o 
  13   4  -3      223.91      222.94     13.16 o 
  14   4  -3      741.58      694.11     48.73 o 
   2   5  -3      926.35      978.54     65.65 o 
   3   5  -3     1151.34     1245.02     61.29 o 
   4   5  -3     1098.51     1015.15     50.70 o 
   5   5  -3     1006.52     1027.10     63.17 o 
   6   5  -3     1145.52     1146.32     45.87 o 
   7   5  -3     1294.49     1207.28     45.99 o 
   8   5  -3      163.19      164.44     10.86 o 
   9   5  -3     2491.62     2355.23     97.98 o 
  10   5  -3      211.61      233.10     14.23 o 
  11   5  -3      307.87      320.15     18.09 o 
  12   5  -3      454.58      448.20     23.58 o 
  13   5  -3      148.39      121.50      7.98 o 
  14   5  -3       98.07       89.63     15.08 o 
   1   6  -3     2485.56     2430.02    184.92 o 
   2   6  -3      375.86      424.28     25.75 o 
   3   6  -3      518.21      516.09     23.33 o 
   4   6  -3      938.61      881.24     30.71 o 
   5   6  -3      208.58      225.43     10.47 o 
   6   6  -3      942.26      659.32     94.76 o 
   7   6  -3     1503.10     1291.61     85.54 o 
   8   6  -3      685.42      538.19     29.55 o 
   9   6  -3      960.88      749.75     38.90 o 
  10   6  -3        5.82        3.94      3.81 o 
  11   6  -3      375.31      322.71     43.80 o 
  12   6  -3      111.19      104.85     10.76 o 
  13   6  -3      278.21      233.72     18.49 o 
   1   7  -3     1033.86     1136.24     39.69 o 
   2   7  -3     1808.69     1894.36     67.71 o 
   3   7  -3      158.67      170.35      6.47 o 
   4   7  -3     1978.00     2075.64     55.45 o 
   5   7  -3       50.49       53.37      4.19 o 
   6   7  -3      364.91      385.96     18.26 o 
   7   7  -3      434.46      449.37     32.34 o 
   8   7  -3       49.02       53.56      5.59 o 
   9   7  -3      453.47      425.73     21.60 o 
  10   7  -3      136.76      154.13      8.55 o 
  11   7  -3      403.53      382.08     16.58 o 
  12   7  -3       76.95       87.46      9.83 o 
   1   8  -3      840.45      892.68     35.53 o 
   2   8  -3      239.91      261.29     11.61 o 
   3   8  -3     1064.81     1110.20     31.86 o 
   4   8  -3      391.53      410.53     13.16 o 
   5   8  -3      252.52      271.21     10.85 o 
   6   8  -3      181.43      168.26      7.31 o 
   7   8  -3      410.64      426.88     23.57 o 
   8   8  -3       64.48       64.14      5.09 o 
   9   8  -3     1046.63     1082.07     72.71 o 
  10   8  -3        3.21        5.62      2.23 o 
   1   9  -3      171.69      172.97      7.28 o 
   2   9  -3      511.18      520.56     17.88 o 
   3   9  -3       86.71       90.30      4.07 o 
   4   9  -3      813.78      815.17     22.61 o 
   5   9  -3       21.59       25.94      2.52 o 
   6   9  -3      414.50      373.04     13.60 o 
   7   9  -3       63.26       57.18      8.99 o 
   8   9  -3       34.69       34.13      3.78 o 
   1  10  -3      529.10      511.94     22.36 o 
   2  10  -3       48.81       48.35      3.74 o 
   3  10  -3       97.81       87.47      4.93 o 
   4  10  -3        8.23       10.11      1.55 o 
   5  10  -3       83.57       83.61      4.38 o 
   1  11  -3       29.96       30.60      3.68 o 
   2  11  -3      245.61      208.48     13.46 o 
   4   0  -2    16714.58    16737.22   1136.18 o 
   6   0  -2     5285.83     5461.48    349.88 o 
   8   0  -2     3241.45     3291.23    127.62 o 
  10   0  -2     3581.33     3676.06    117.06 o 
  12   0  -2      181.54      178.82      8.71 o 
  14   0  -2      272.20      259.28     11.54 o 
   3   1  -2     8925.63     8241.41    595.14 o 
   4   1  -2    10153.40     9260.61    662.64 o 
   5   1  -2     7051.75     6579.68    481.38 o 
   6   1  -2     4530.54     4319.68    314.88 o 
   7   1  -2      984.19     1030.94     72.02 o 
   8   1  -2     3690.72     3777.82    113.93 o 
   9   1  -2       39.23       41.97      2.32 o 
  10   1  -2     1017.85     1002.57     25.03 o 
  11   1  -2      357.34      353.13      9.75 o 
  12   1  -2      183.59      200.35      6.58 o 
  13   1  -2      398.59      397.07     10.96 o 
  14   1  -2      218.03      224.50      8.83 o 
  15   1  -2      124.47      133.15      5.80 o 
   1   2  -2     3930.42     3992.44    268.55 o 
   2   2  -2    30049.19    29160.38   2179.28 o 
   3   2  -2    11515.63    10210.11    786.37 o 
   4   2  -2     6997.97     6926.23    451.11 o 
   5   2  -2      976.13      911.36     60.82 o 
   6   2  -2     4085.37     3902.60    203.36 o 
   7   2  -2     1498.72     1385.64     63.61 o 
   8   2  -2     7258.87     6796.33    187.42 o 
   9   2  -2      756.12      775.77     19.28 o 
  10   2  -2     1413.36     1472.56     36.10 o 
  11   2  -2      474.10      466.94     13.36 o 
  12   2  -2      557.28      591.49     17.40 o 
  13   2  -2      190.14      221.26      9.22 o 
  14   2  -2      133.48      153.44      6.78 o 
  15   2  -2        4.73        4.47      2.02 o 
   0   3  -2     8658.13     9034.69    675.58 o 
   1   3  -2      826.34      818.87     42.23 o 
   2   3  -2     5160.48     5663.04    381.63 o 
   3   3  -2     9330.45    10024.25    475.77 o 
   4   3  -2     2412.94     2156.43    161.88 o 
   5   3  -2     4542.26     4200.77    224.95 o 
   6   3  -2     3894.14     3703.84    161.47 o 
   7   3  -2     3114.23     2935.81     83.66 o 
   8   3  -2     1476.94     1418.85     40.04 o 
   9   3  -2      752.21      783.51     24.18 o 
  10   3  -2     1474.30     1569.89     48.37 o 
  11   3  -2      174.58      184.85      8.22 o 
  12   3  -2      502.90      531.98     18.36 o 
  13   3  -2      277.37      292.39     13.75 o 
  14   3  -2       33.03       37.65      3.90 o 
  15   3  -2       22.59       21.01      3.57 o 
   0   4  -2    26982.24    31540.50   2211.84 o 
   1   4  -2     8338.07     9386.42    654.80 o 
   2   4  -2     6084.45     5314.67    292.33 o 
   3   4  -2     3548.61     3659.65    272.35 o 
   4   4  -2     1656.78     1700.00    110.51 o 
   5   4  -2     3107.65     2890.44    194.20 o 
   6   4  -2     3044.24     2808.92     97.77 o 
   7   4  -2     1459.18     1433.87     44.65 o 
   8   4  -2     1570.24     1540.96     47.18 o 
   9   4  -2      647.58      634.67     28.34 o 
  10   4  -2     1141.62     1164.75     66.31 o 
  11   4  -2      427.24      449.50     39.60 o 
  12   4  -2      182.81      191.99     20.22 o 
  13   4  -2       80.74       84.54     14.03 o 
  14   4  -2       85.22       79.50      9.67 o 
   0   5  -2     3489.13     3944.05    299.75 o 
   1   5  -2     2767.44     2890.57    150.63 o 
   2   5  -2     3161.63     3192.37    157.69 o 
   3   5  -2     1189.10     1125.39     80.65 o 
   4   5  -2      619.31      533.36     38.03 o 
   5   5  -2     6447.50     5507.89    327.21 o 
   6   5  -2      849.09      851.05     43.20 o 
   7   5  -2     1299.02     1235.74     46.82 o 
   8   5  -2     1793.13     1801.86    110.65 o 
   9   5  -2      242.30      254.78     15.24 o 
  10   5  -2      413.05      443.57     29.33 o 
  11   5  -2     1608.57     1615.85     95.13 o 
  12   5  -2       42.03       43.21      5.15 o 
  13   5  -2       60.64       49.72      4.86 o 
  14   5  -2       88.11       63.80      9.01 o 
   1   6  -2     3497.77     3430.87    125.07 o 
   2   6  -2      636.16      631.60     23.46 o 
   3   6  -2     4423.90     4363.54    124.83 o 
   4   6  -2      375.65      382.87     12.31 o 
   5   6  -2     3084.96     3043.20    105.10 o 
   6   6  -2      135.74      135.92     17.97 o 
   7   6  -2     2148.22     1913.09    117.22 o 
   8   6  -2     1025.48      858.95     82.17 o 
   9   6  -2      273.40      262.61     26.88 o 
  10   6  -2       17.45       16.97      4.39 o 
  11   6  -2      297.60      318.71     29.62 o 
  12   6  -2       86.47       85.87     11.49 o 
  13   6  -2      237.80      241.51     12.24 o 
   0   7  -2     3078.11     3146.61    173.33 o 
   1   7  -2     2060.73     2088.63     50.89 o 
   2   7  -2     1065.69     1088.40     28.45 o 
   3   7  -2     3534.59     3717.66    100.65 o 
   4   7  -2      365.44      398.35     12.11 o 
   5   7  -2      841.61      881.48     30.50 o 
   6   7  -2      151.50      171.67      7.84 o 
   7   7  -2     1385.51     1441.22     56.55 o 
   8   7  -2      588.58      640.94     27.61 o 
   9   7  -2      343.09      341.42     15.61 o 
  10   7  -2       80.43       87.91      6.46 o 
  11   7  -2       48.56       46.65      4.28 o 
  12   7  -2      115.85      121.01      9.90 o 
   0   8  -2     1317.42     1336.27     73.11 o 
   1   8  -2      969.90      989.64     26.74 o 
   2   8  -2      424.66      497.95     14.79 o 
   3   8  -2     1887.39     1992.89     55.86 o 
   4   8  -2       36.87       40.37      2.84 o 
   5   8  -2     2533.72     2608.76     80.52 o 
   6   8  -2       61.38       68.46      4.35 o 
   7   8  -2      482.99      505.64     19.67 o 
   8   8  -2       26.88       28.45      3.50 o 
   9   8  -2      462.55      440.01     34.09 o 
  10   8  -2      121.50      123.33     11.23 o 
  11   8  -2      512.63      510.93     34.24 o 
   0   9  -2     1674.35     1643.13     66.98 o 
   1   9  -2     1191.31     1247.44     37.35 o 
   2   9  -2      172.01      184.31      6.55 o 
   3   9  -2      385.53      404.65     13.78 o 
   4   9  -2      103.95      104.93      5.05 o 
   5   9  -2      844.16      824.97     30.20 o 
   6   9  -2      575.25      553.60     20.32 o 
   7   9  -2      177.40      169.07     11.15 o 
   8   9  -2      378.80      379.43     31.20 o 
   9   9  -2      191.19      184.03     10.43 o 
   0  10  -2       39.07       42.19      5.38 o 
   1  10  -2      368.00      371.27     12.28 o 
   2  10  -2       60.48       65.88      3.60 o 
   3  10  -2      755.67      739.07     22.93 o 
   4  10  -2      174.38      179.26      6.59 o 
   5  10  -2      275.68      255.72     10.50 o 
   6  10  -2       85.95       78.81      5.46 o 
   0  11  -2      353.24      332.00     20.41 o 
   1  11  -2       82.85       76.12      9.52 o 
   2  11  -2      437.93      391.66     16.95 o 
   3  11  -2      213.87      191.81     13.05 o 
   2   0  -1    23154.83    18701.51   1387.43 o 
   4   0  -1     4492.52     4470.57    313.68 o 
   6   0  -1     2929.38     2771.59    282.43 o 
   8   0  -1     1081.88     1021.41     58.88 o 
  10   0  -1      503.58      545.97     21.45 o 
  12   0  -1     3804.46     3880.62    125.59 o 
  14   0  -1      561.03      528.00     21.55 o 
   1   1  -1     6193.80     6050.59    403.71 o 
   2   1  -1     1774.32     1682.38    119.72 o 
   3   1  -1     1868.76     1664.03    125.20 o 
   4   1  -1     5176.66     5258.01    543.24 o 
   5   1  -1      191.64      176.94     14.31 o 
   6   1  -1     2179.10     2273.10    109.30 o 
   7   1  -1     5906.27     5877.13    284.88 o 
   8   1  -1     4370.08     4618.89    122.65 o 
   9   1  -1     1559.84     1555.33     39.66 o 
  10   1  -1     2691.21     2839.60     72.30 o 
  11   1  -1      800.98      846.90     21.64 o 
  12   1  -1     1203.85     1263.32     30.41 o 
  13   1  -1       29.92       31.17      2.20 o 
  14   1  -1      662.23      684.73     20.76 o 
  15   1  -1        9.21        9.67      1.80 o 
   1   2  -1     3149.76     3294.97    224.34 o 
   2   2  -1     4006.18     3819.48    401.16 o 
   3   2  -1     1423.86     1486.99     71.24 o 
   4   2  -1    14539.86    13465.13    683.58 o 
   5   2  -1      192.39      212.99     12.87 o 
   6   2  -1     1491.20     1413.23     69.19 o 
   7   2  -1      188.16      204.42     10.15 o 
   8   2  -1     2641.54     2563.51     68.14 o 
   9   2  -1     1045.12     1087.31     24.93 o 
  10   2  -1     3892.31     4172.33     96.69 o 
  11   2  -1       41.02       39.92      2.47 o 
  12   2  -1      468.52      460.78     12.76 o 
  13   2  -1      615.92      629.47     19.95 o 
  14   2  -1     1332.15     1322.22     42.85 o 
  15   2  -1      206.31      213.33     10.35 o 
   2   3  -1     1841.13     2021.25    114.70 o 
   3   3  -1     1805.86     1912.68    118.73 o 
   4   3  -1      171.59      155.24      9.11 o 
   5   3  -1     1474.05     1381.53     69.89 o 
   6   3  -1     1585.94     1589.28     80.94 o 
   7   3  -1      944.73      954.38     26.28 o 
   8   3  -1      666.19      681.18     19.29 o 
   9   3  -1     4602.27     4629.46    116.39 o 
  10   3  -1      682.12      723.81     21.65 o 
  11   3  -1      202.09      215.86      7.73 o 
  12   3  -1     1307.15     1401.67     38.11 o 
  13   3  -1      241.21      280.05     11.38 o 
  14   3  -1      297.84      298.00     22.44 o 
  15   3  -1      358.40      354.47     26.40 o 
   1   4  -1     5594.81     6045.04    348.27 o 
   3   4  -1     2593.58     2549.46    193.45 o 
   4   4  -1     2969.14     3132.09    150.62 o 
   5   4  -1      311.47      330.38     19.56 o 
   6   4  -1     4742.39     4394.03    161.98 o 
   7   4  -1     1982.70     1897.18     55.82 o 
   8   4  -1      415.61      429.05     14.57 o 
   9   4  -1      832.76      829.36     25.36 o 
  10   4  -1      523.58      553.58     23.65 o 
  11   4  -1      560.16      619.89     23.97 o 
  12   4  -1     1137.55     1192.31     43.86 o 
  13   4  -1      565.19      565.10     21.97 o 
  14   4  -1       18.70       21.99      4.39 o 
   1   5  -1     3850.31     4258.74    184.26 o 
   2   5  -1     1336.89     1412.98     63.37 o 
   3   5  -1       16.07       16.47      5.82 o 
   4   5  -1     2766.91     2114.06    128.42 o 
   5   5  -1      158.42      144.50      7.49 o 
   6   5  -1      641.77      645.04     24.25 o 
   7   5  -1     2685.93     2479.44     93.11 o 
   8   5  -1      185.78      171.58     12.03 o 
   9   5  -1      191.88      178.08     16.53 o 
  10   5  -1      817.18      773.31     45.36 o 
  11   5  -1     1446.95     1359.45     74.94 o 
  12   5  -1       41.73       39.28      4.29 o 
  13   5  -1      440.28      382.38     22.17 o 
  14   5  -1      211.69      188.12     13.41 o 
   1   6  -1     2272.05     2227.76     60.65 o 
   2   6  -1      528.97      581.58     18.12 o 
   3   6  -1      871.92      908.17     24.13 o 
   4   6  -1     3569.33     3635.09     95.81 o 
   5   6  -1     1065.35     1084.38     43.73 o 
   6   6  -1      920.64      972.08     40.11 o 
   7   6  -1      283.41      259.94     27.71 o 
   8   6  -1      125.90      120.14      8.66 o 
   9   6  -1     1413.82     1372.93     95.79 o 
  10   6  -1      472.03      455.51     43.88 o 
  11   6  -1      187.24      193.70     15.20 o 
  12   6  -1       74.40       63.57     20.07 o 
  13   6  -1      254.17      241.44     12.76 o 
   1   7  -1      531.76      542.24     11.34 o 
   2   7  -1     1213.18     1230.75     26.65 o 
   3   7  -1      743.66      752.07     18.26 o 
   4   7  -1     1165.24     1204.04     31.52 o 
   5   7  -1      596.75      640.44     22.06 o 
   6   7  -1      417.81      429.40     15.38 o 
   7   7  -1      121.15      136.46      9.96 o 
   8   7  -1      163.05      169.93      9.66 o 
   9   7  -1     1086.20     1087.43     41.55 o 
  10   7  -1       11.29       12.50      3.22 o 
  11   7  -1      190.65      195.77     10.82 o 
  12   7  -1      236.77      249.16     24.43 o 
   1   8  -1     1815.65     1839.71     44.47 o 
   2   8  -1      453.67      467.54     15.13 o 
   3   8  -1      286.26      301.28     10.01 o 
   4   8  -1      246.31      267.92      9.16 o 
   5   8  -1       34.81       38.81      3.72 o 
   6   8  -1      113.46      120.37      8.32 o 
   7   8  -1     1631.50     1726.30     74.49 o 
   8   8  -1       47.41       47.72      5.00 o 
   9   8  -1       56.73       60.05      5.12 o 
  10   8  -1        1.50        4.59      2.18 o 
  11   8  -1      377.02      385.19     29.64 o 
   1   9  -1      140.06      146.04      4.87 o 
   2   9  -1      385.14      403.70     11.32 o 
   3   9  -1       76.50       76.81      4.18 o 
   4   9  -1      740.63      751.42     23.34 o 
   5   9  -1      155.49      155.12      7.43 o 
   6   9  -1      855.09      833.10     30.41 o 
   7   9  -1      290.70      265.72     14.00 o 
   8   9  -1       91.04       83.42      9.78 o 
   9   9  -1      103.08       96.07      6.06 o 
   1  10  -1     1045.53     1034.41     26.50 o 
   2  10  -1        7.76        5.75      1.60 o 
   3  10  -1      230.76      221.79      8.12 o 
   4  10  -1       14.10       16.59      1.90 o 
   5  10  -1      163.06      157.97      7.04 o 
   6  10  -1      132.15      117.02      8.39 o 
   7  10  -1       63.14       62.21      4.35 o 
   1  11  -1       32.65       37.76      3.21 o 
   2  11  -1      164.95      159.71      8.08 o 
   3  11  -1       17.10       14.28      2.03 o 
   2   0   0        9.78       -0.50      1.80 o 
   4   0   0    12593.54    12479.03    613.51 o 
   6   0   0    26883.56    24228.87   2896.57 o 
   8   0   0        3.05        4.09      5.77 o 
  10   0   0     6144.38     6137.91    202.05 o 
  12   0   0       63.49       68.53      4.48 o 
  14   0   0        0.30        0.55      1.53 o 
   0   1   0    13160.42     6850.83    511.38 o 
   1   1   0      163.26      145.26     10.24 o 
   2   1   0      137.37      140.92      8.11 o 
   3   1   0     7754.19     8177.68   1000.00 o 
   4   1   0     3060.11     2917.86    170.41 o 
   5   1   0    18675.55    17160.27    700.05 o 
   6   1   0     3942.30     3765.13    189.00 o 
   7   1   0     1175.01     1311.12     67.38 o 
   8   1   0     3760.07     3745.46    137.26 o 
   9   1   0      196.11      213.68      5.86 o 
  10   1   0     1056.73     1034.08     26.52 o 
  11   1   0      719.09      758.84     19.97 o 
  12   1   0      572.15      591.09     15.49 o 
  13   1   0       22.09       30.77      2.59 o 
  14   1   0      133.43      147.35      5.59 o 
  15   1   0       92.35       99.24      9.04 o 
  16   1   0        3.08        5.62      2.47 o 
   0   2   0     3075.49     3370.62    253.14 o 
   1   2   0    12351.96    10400.24    523.63 o 
   2   2   0    37249.18    33500.78   1680.68 o 
   3   2   0      113.18      117.38     14.07 o 
   4   2   0     6884.88     6602.25    230.12 o 
   5   2   0     2161.86     2217.89     80.02 o 
   6   2   0     1864.25     1903.86     80.33 o 
   7   2   0      380.29      378.46     17.70 o 
   8   2   0     9882.38     9660.99    247.86 o 
   9   2   0      307.16      294.76      7.67 o 
  10   2   0      469.25      493.28     12.22 o 
  11   2   0      170.00      177.45      5.74 o 
  12   2   0      423.95      479.51     14.16 o 
  13   2   0      176.59      183.42      7.34 o 
  14   2   0      314.34      312.66     14.01 o 
  15   2   0        6.73        7.24      2.73 o 
  16   2   0        7.97       15.58      3.49 o 
   0   3   0    24173.13    24638.72   1836.96 o 
   1   3   0        1.30        4.42      2.14 o 
   2   3   0     3666.36     3686.70    186.98 o 
   3   3   0    12733.48    12614.22    635.92 o 
   4   3   0     4417.61     4384.25    151.88 o 
   5   3   0       88.22       87.33      3.94 o 
   6   3   0     5015.42     4827.29    200.44 o 
   7   3   0     5264.58     5049.04    138.22 o 
   8   3   0      250.26      251.06      7.66 o 
   9   3   0      340.56      342.22     10.05 o 
  10   3   0      976.42      990.64     26.26 o 
  11   3   0      165.72      168.42      6.65 o 
  12   3   0        4.57        9.11      2.04 o 
  13   3   0     1251.78     1283.89     79.70 o 
  14   3   0       11.54       11.03      4.25 o 
  15   3   0       33.22       28.09     10.48 o 
  16   3   0      181.26      217.97     17.43 o 
   0   4   0     7236.85     7825.73    394.81 o 
   1   4   0     7610.68     8436.19    348.92 o 
   4   4   0     4536.05     4465.51    227.56 o 
   5   4   0    10919.96    10427.73    604.17 o 
   6   4   0     5239.93     4890.06    175.05 o 
   7   4   0       85.03       73.42      4.10 o 
   8   4   0       14.04       11.80      2.19 o 
   9   4   0     1004.88      948.86     28.87 o 
  10   4   0     1912.12     1910.81     83.79 o 
  11   4   0     1204.18     1410.20     63.25 o 
  12   4   0      120.83      129.93      7.44 o 
  13   4   0       17.34        9.15      2.35 o 
  14   4   0        0.86        3.41      3.59 o 
  15   4   0       60.68       61.08      5.58 o 
   0   5   0      164.85      240.39     13.99 o 
   1   5   0     6545.45     6698.40    238.59 o 
   2   5   0     6525.41     7079.16    303.04 o 
   3   5   0      543.36      484.24     28.91 o 
   4   5   0     1031.74      727.60     38.29 o 
   5   5   0     6127.37     4827.81    164.10 o 
   6   5   0      102.63       78.72      5.28 o 
   7   5   0        9.76       11.13      2.46 o 
   8   5   0     2003.55     1939.02     72.01 o 
   9   5   0     1471.78     1358.06     98.82 o 
  10   5   0       29.77       23.05      4.86 o 
  11   5   0      123.32      115.56      6.89 o 
  12   5   0      120.89      129.43      8.12 o 
  13   5   0        9.87        7.71      2.06 o 
  14   5   0        8.98        8.67      3.10 o 
  15   5   0       61.21       66.85      6.51 o 
   0   6   0     1980.03     2155.27     70.19 o 
   1   6   0     1014.10     1072.83     25.34 o 
   2   6   0     4801.82     4940.51    112.18 o 
   3   6   0    13496.04    13364.11    358.91 o 
   4   6   0      266.58      339.62     10.05 o 
   5   6   0       61.61       57.59      3.54 o 
   6   6   0        1.43       12.49      3.96 o 
   7   6   0     1476.44     1441.16     78.52 o 
   8   6   0     1072.46      973.07     85.53 o 
   9   6   0     2043.40     1878.46    154.19 o 
  10   6   0      282.93      197.40     14.50 o 
  11   6   0        9.63       10.37      2.72 o 
  12   6   0       31.79       34.81      3.47 o 
  13   6   0      447.86      430.94     32.09 o 
  14   6   0        7.69        8.29      2.64 o 
   0   7   0     4019.18     3911.12    108.22 o 
   1   7   0      460.81      430.65      9.46 o 
   2   7   0      135.59      127.61      3.90 o 
   3   7   0     4198.42     4354.72     89.33 o 
   4   7   0        0.22        4.85      1.34 o 
   5   7   0        8.14       27.57      3.12 o 
   6   7   0     1406.27     1583.43     55.16 o 
   7   7   0     1223.05     1239.65     55.38 o 
   8   7   0      441.16      446.95     22.62 o 
   9   7   0      317.56      339.16     15.02 o 
  10   7   0      918.68      955.25     35.67 o 
  11   7   0      242.52      259.64     11.37 o 
  12   7   0       24.77       28.11      2.98 o 
   0   8   0      534.38      570.32     21.07 o 
   1   8   0     3223.79     3232.89     76.90 o 
   2   8   0      490.07      484.43     12.95 o 
   3   8   0      131.24      143.76      6.04 o 
   4   8   0      266.86      293.28     10.34 o 
   5   8   0     3575.03     3630.40    122.33 o 
   6   8   0        2.72       10.69      3.72 o 
   7   8   0      460.64      500.52     32.41 o 
   8   8   0       84.75       86.90      6.69 o 
   9   8   0        0.76        3.32      2.29 o 
  10   8   0       16.29        9.84      2.35 o 
   0   9   0      436.71      448.62     17.22 o 
   1   9   0      404.76      439.69     11.94 o 
   2   9   0      429.70      434.37     11.84 o 
   3   9   0      369.62      400.42     11.03 o 
   4   9   0      155.75      155.30      6.38 o 
   5   9   0      978.77      981.15     34.69 o 
   6   9   0      130.51      140.06      6.74 o 
   7   9   0       66.46       76.68      5.73 o 
   8   9   0      386.77      398.54     18.63 o 
   9   9   0      124.18      126.15      7.60 o 
   0  10   0      324.54      323.33     12.96 o 
   1  10   0        0.62        2.44      1.53 o 
   2  10   0       40.25       49.38      2.76 o 
   3  10   0     2278.05     2226.57     53.33 o 
   4  10   0      182.43      171.08      6.47 o 
   5  10   0      114.64      112.49      5.46 o 
   6  10   0       31.69       26.66      2.38 o 
   7  10   0      596.12      504.15     22.42 o 
   0  11   0       56.64       53.31      3.54 o 
   1  11   0      298.24      296.49      8.85 o 
   2  11   0      584.04      570.15     17.46 o 
   3  11   0      151.73      145.30      7.32 o 
   4  11   0       35.24       41.81      4.52 o 
   2   0   1    24018.51    21001.79    888.02 o 
   4   0   1     4570.39     4657.02    226.58 o 
   6   0   1     3575.76     2865.27    208.41 o 
   8   0   1     1103.94     1015.44     43.79 o 
  10   0   1      603.65      647.27     21.55 o 
  12   0   1     3675.53     3606.05    138.71 o 
  14   0   1      546.61      540.80     34.83 o 
   1   1   1     5587.35     5241.74    283.66 o 
   2   1   1     1821.01     1760.13     88.22 o 
   3   1   1     1972.74     1905.82     96.71 o 
   4   1   1     5298.41     5386.37    264.42 o 
   5   1   1      185.81      193.67      8.86 o 
   6   1   1     2029.79     2093.22     75.01 o 
   7   1   1     5614.97     5564.14    190.63 o 
   8   1   1     4155.48     4279.99    141.99 o 
   9   1   1     1619.39     1603.91     39.57 o 
  10   1   1     2859.69     2989.38     68.81 o 
  11   1   1      839.60      879.36     21.58 o 
  12   1   1     1144.60     1190.90     30.21 o 
  13   1   1       21.09       24.97      4.19 o 
  14   1   1      704.41      736.19     36.25 o 
  15   1   1        5.82       14.42      3.32 o 
   1   2   1     2954.04     2840.46    151.49 o 
   2   2   1     4091.34     4177.48    165.86 o 
   3   2   1     1311.46     1349.25     50.63 o 
   4   2   1    14292.83    13832.52    440.62 o 
   5   2   1      248.08      259.32      9.90 o 
   6   2   1     1355.47     1317.78     49.53 o 
   7   2   1      174.91      196.70      9.08 o 
   8   2   1     2407.91     2381.86     54.60 o 
   9   2   1     1085.17     1081.57     25.93 o 
  10   2   1     4059.06     4074.45    107.34 o 
  11   2   1       46.86       44.51      2.58 o 
  12   2   1      436.54      437.98     12.70 o 
  13   2   1      565.08      613.93     32.19 o 
  14   2   1     1344.00     1331.50     78.20 o 
  15   2   1      215.69      223.14     16.33 o 
  16   2   1      214.16      208.88     14.16 o 
   1   3   1     4051.11     3898.41    172.05 o 
   2   3   1     1903.14     1850.82     98.42 o 
   3   3   1     1679.41     1710.80     64.69 o 
   4   3   1      155.42      147.63      5.95 o 
   5   3   1     1504.49     1473.49     47.29 o 
   6   3   1     1662.23     1627.02     58.81 o 
   7   3   1     1027.17     1015.87     28.02 o 
   8   3   1      733.91      739.68     18.98 o 
   9   3   1     4694.69     4669.55    116.37 o 
  10   3   1      741.55      759.56     20.20 o 
  11   3   1      182.13      192.66      7.45 o 
  12   3   1     1222.17     1291.26     45.73 o 
  13   3   1      236.85      282.97     21.68 o 
  14   3   1      283.47      296.05     22.09 o 
  15   3   1      386.01      388.77     42.07 o 
   1   4   1     5951.75     6893.84    235.38 o 
   2   4   1     3150.80     2820.21    149.04 o 
   3   4   1     2610.35     2559.10    140.27 o 
   4   4   1     2965.20     2838.09    113.76 o 
   5   4   1      292.56      308.37     15.73 o 
   6   4   1     4489.61     4147.82    134.41 o 
   7   4   1     2034.18     1940.21     55.48 o 
   8   4   1      447.60      449.26     13.78 o 
   9   4   1      825.23      800.00     24.90 o 
  10   4   1      501.80      518.27     20.74 o 
  11   4   1      568.96      600.58     36.03 o 
  12   4   1     1166.93     1196.07     53.74 o 
  13   4   1      577.19      548.09     89.16 o 
  14   4   1       12.82       17.68      4.23 o 
  15   4   1      123.04      117.92      7.10 o 
   1   5   1     4077.00     4505.80    157.35 o 
   2   5   1     1409.07     1529.13     54.16 o 
   3   5   1        5.85       12.65      2.00 o 
   4   5   1     2794.75     1938.38     81.72 o 
   5   5   1      174.42      158.77      8.80 o 
   6   5   1      617.27      555.80     19.03 o 
   7   5   1     2736.76     2610.94     92.91 o 
   8   5   1      213.68      192.73     12.80 o 
   9   5   1      174.99      164.65      9.72 o 
  10   5   1      786.61      753.18     29.14 o 
  11   5   1     1477.12     1332.83     61.22 o 
  12   5   1       46.18       40.93      3.68 o 
  13   5   1      433.60      379.69     21.44 o 
  14   5   1      198.19      190.36     17.31 o 
   1   6   1     2228.26     2189.23     50.75 o 
   2   6   1      562.02      632.60     17.51 o 
   3   6   1      875.69      931.46     19.82 o 
   4   6   1     3846.34     4055.07     82.61 o 
   5   6   1     1078.39     1103.23     29.58 o 
   6   6   1      994.74      965.75     58.15 o 
   7   6   1      284.88      285.10     14.76 o 
   8   6   1      139.37      128.21     10.94 o 
   9   6   1     1333.25     1226.04     88.25 o 
  10   6   1      500.89      483.33     30.08 o 
  11   6   1      206.81      188.10     10.94 o 
  12   6   1       76.62       55.65     10.24 o 
  13   6   1      284.96      272.88     12.38 o 
  14   6   1       83.21       83.83      7.19 o 
   1   7   1      546.49      554.88     12.32 o 
   2   7   1     1135.79     1182.19     24.40 o 
   3   7   1      670.33      693.21     15.93 o 
   4   7   1     1112.03     1196.12     32.41 o 
   5   7   1      600.02      657.18     19.13 o 
   6   7   1      381.21      413.08     14.67 o 
   7   7   1      120.47      133.04      7.68 o 
   8   7   1      158.50      157.81      8.65 o 
   9   7   1     1017.83      997.88     38.67 o 
  10   7   1       14.82       21.20      2.83 o 
  11   7   1      182.01      188.21      9.69 o 
  12   7   1      255.99      245.61     12.73 o 
  13   7   1      452.35      427.65     31.30 o 
   1   8   1     1821.12     1844.32     44.52 o 
   2   8   1      451.78      463.22     12.52 o 
   3   8   1      254.88      263.61      8.13 o 
   4   8   1      213.84      233.77      7.47 o 
   5   8   1       41.83       46.80      3.22 o 
   6   8   1       85.94       91.39      5.03 o 
   7   8   1     1670.34     1737.94    103.47 o 
   8   8   1       41.57       38.84      3.96 o 
   9   8   1       43.68       46.52      3.13 o 
  10   8   1        2.02        4.68      1.39 o 
   1   9   1      111.19      118.23      4.70 o 
   2   9   1      324.98      338.54     10.18 o 
   3   9   1       74.58       80.66      3.59 o 
   4   9   1      753.94      758.37     19.29 o 
   5   9   1      150.46      156.07      5.86 o 
   6   9   1      886.64      882.21     30.44 o 
   7   9   1      301.03      287.58     13.82 o 
   8   9   1       88.66       81.58      5.40 o 
   9   9   1       94.50       92.39      8.29 o 
   1  10   1     1106.89     1107.25     26.59 o 
   2  10   1       10.52       10.57      1.55 o 
   3  10   1      237.06      226.79      6.74 o 
   4  10   1       12.91       14.67      1.59 o 
   5  10   1      159.59      161.67      6.21 o 
   6  10   1      129.25      115.53      5.31 o 
   1  11   1       32.51       36.29      2.05 o 
   2  11   1      160.49      166.93      6.02 o 
   3  11   1       22.90       15.46      7.88 o 
   0   0   2     6042.47     5267.93    394.12 o 
   2   0   2    36603.08    28686.92   1441.00 o 
   4   0   2    15848.15    16618.39   1184.74 o 
   6   0   2     5252.69     4782.68    328.10 o 
   8   0   2     3439.15     3174.50    137.29 o 
  10   0   2     3359.35     3384.55    112.38 o 
  12   0   2      210.79      206.25     11.13 o 
  14   0   2      262.52      248.75     17.94 o 
   0   1   2    12756.37    13122.29    647.01 o 
   1   1   2     4776.27     5072.14    197.36 o 
   2   1   2    19479.99    18368.58    743.61 o 
   3   1   2     8897.17     8872.88    279.74 o 
   4   1   2     9695.18     9879.46    345.17 o 
   5   1   2     7159.03     7229.98    289.67 o 
   6   1   2     4766.06     4661.55    140.47 o 
   7   1   2     1017.63     1027.92     35.93 o 
   8   1   2     3833.79     3805.83     95.78 o 
   9   1   2       30.11       30.23      1.65 o 
  10   1   2     1062.71     1033.79     23.35 o 
  11   1   2      329.94      327.63     12.76 o 
  12   1   2      188.72      221.11      8.98 o 
  13   1   2      370.73      380.88     14.66 o 
  14   1   2      205.46      217.49     16.27 o 
  15   1   2      122.61      129.23     10.80 o 
   0   2   2    25927.69    25044.08   1778.14 o 
   1   2   2     3681.18     3532.19    106.11 o 
   2   2   2    30282.18    29494.94   1107.36 o 
   3   2   2    11592.08    11780.13    338.76 o 
   4   2   2     6465.87     6560.64    194.23 o 
   5   2   2      888.83      850.74     25.42 o 
   6   2   2     4098.60     4092.10    114.10 o 
   7   2   2     1614.21     1573.61     53.79 o 
   8   2   2     7191.66     6852.40    148.09 o 
   9   2   2      699.71      702.32     16.93 o 
  10   2   2     1322.61     1368.18     41.95 o 
  11   2   2      481.16      500.04     17.00 o 
  12   2   2      509.76      549.56     35.56 o 
  13   2   2      213.32      236.63     20.31 o 
  14   2   2      126.95      137.42     12.16 o 
  15   2   2        5.13        8.38      2.43 o 
  16   2   2        7.43        7.36      2.67 o 
   0   3   2     8196.84     9112.81   1121.88 o 
   1   3   2      731.30      759.74     25.57 o 
   2   3   2     4980.28     5003.30    162.70 o 
   3   3   2     9151.88     9245.95    304.96 o 
   4   3   2     2447.04     2361.63     76.24 o 
   5   3   2     4408.61     4288.63    114.68 o 
   6   3   2     4021.74     3944.38    121.29 o 
   7   3   2     3326.56     3115.18     74.59 o 
   8   3   2     1498.85     1416.68     38.52 o 
   9   3   2      696.35      719.19     22.24 o 
  10   3   2     1513.55     1548.35     48.55 o 
  11   3   2      200.40      207.39     11.21 o 
  12   3   2      507.04      531.09     52.70 o 
  13   3   2      306.50      310.05     38.77 o 
  14   3   2       34.59       39.46      3.76 o 
  15   3   2       29.62       29.97      3.82 o 
   0   4   2    27504.69    28854.11   2834.45 o 
   1   4   2     8276.00     8623.83    363.63 o 
   2   4   2     6102.55     5690.95    227.83 o 
   3   4   2     3819.32     3623.18    147.22 o 
   4   4   2     1767.35     1670.34     54.24 o 
   5   4   2     2904.60     2754.19     88.66 o 
   6   4   2     3058.24     2848.42     71.69 o 
   7   4   2     1558.82     1479.61     38.51 o 
   8   4   2     1620.78     1537.39     44.95 o 
   9   4   2      569.96      588.20     20.65 o 
  10   4   2     1155.43     1218.75     42.41 o 
  11   4   2      394.32      384.45     20.98 o 
  12   4   2      161.85      154.00     22.60 o 
  13   4   2       72.02       80.56      6.94 o 
  14   4   2       84.40       94.69      5.55 o 
  15   4   2       37.65       36.21      4.31 o 
   0   5   2     3567.89     4012.49    202.83 o 
   1   5   2     2716.12     2803.99     91.28 o 
   2   5   2     2962.32     3053.00    131.57 o 
   3   5   2     1074.90     1031.33     32.36 o 
   4   5   2      630.37      559.82     35.83 o 
   5   5   2     6386.41     5801.36    281.40 o 
   6   5   2      797.37      769.65     25.22 o 
   7   5   2     1303.57     1209.35     47.06 o 
   8   5   2     1747.29     1707.76    107.91 o 
   9   5   2      301.38      277.50     21.23 o 
  10   5   2      388.57      393.60     16.68 o 
  11   5   2     1611.17     1400.27     71.03 o 
  12   5   2       31.93       36.03      5.22 o 
  13   5   2       63.56       55.10      6.00 o 
  14   5   2       83.08       71.11     11.57 o 
   0   6   2      382.40      401.38     14.48 o 
   1   6   2     3493.87     3629.93     68.16 o 
   2   6   2      692.33      711.79     14.95 o 
   3   6   2     4515.15     4604.44     86.27 o 
   4   6   2      393.70      396.04      9.00 o 
   5   6   2     3068.95     2969.73     67.53 o 
   6   6   2      131.41      136.81      6.70 o 
   7   6   2     2026.13     1949.23    114.09 o 
   8   6   2     1007.59      949.45     47.45 o 
   9   6   2      322.20      289.15     25.52 o 
  10   6   2       28.83       26.89      6.58 o 
  11   6   2      297.68      278.28     18.15 o 
  12   6   2       80.44       74.50      5.26 o 
  13   6   2      227.74      235.91     14.59 o 
   0   7   2     3030.87     3093.74     94.51 o 
   1   7   2     2121.61     2230.77     47.04 o 
   2   7   2     1088.13     1107.62     20.40 o 
   3   7   2     3685.85     3786.37     71.19 o 
   4   7   2      343.25      370.91      9.95 o 
   5   7   2      883.10      964.48     26.43 o 
   6   7   2      147.29      178.24      7.02 o 
   7   7   2     1392.86     1458.54     45.74 o 
   8   7   2      624.20      663.04     25.32 o 
   9   7   2      328.06      309.86     14.80 o 
  10   7   2      100.90      105.34     11.06 o 
  11   7   2       47.90       50.82      4.96 o 
  12   7   2      110.35      120.60      8.20 o 
   0   8   2     1392.05     1467.82     48.72 o 
   1   8   2      894.44      916.04     22.17 o 
   2   8   2      418.95      470.80     12.10 o 
   3   8   2     1845.88     1922.07     43.68 o 
   4   8   2       34.23       37.88      2.21 o 
   5   8   2     2541.10     2593.40     58.59 o 
   6   8   2       67.07       76.74      3.65 o 
   7   8   2      434.79      429.78     12.49 o 
   8   8   2       25.05       27.88      2.51 o 
   9   8   2      466.50      427.78     16.80 o 
  10   8   2      120.50      114.57      5.95 o 
  11   8   2      532.33      506.21     37.19 o 
   0   9   2     1561.29     1598.50     49.16 o 
   1   9   2     1185.85     1250.61     30.86 o 
   2   9   2      155.27      172.36      5.82 o 
   3   9   2      419.17      428.22     11.48 o 
   4   9   2      122.25      125.03      4.44 o 
   5   9   2      880.69      862.16     23.61 o 
   6   9   2      564.63      551.81     14.47 o 
   7   9   2      173.95      157.72      5.59 o 
   8   9   2      369.79      355.94     12.54 o 
   9   9   2      187.37      163.11     12.19 o 
   0  10   2       41.09       50.40      7.44 o 
   1  10   2      368.05      367.99     10.14 o 
   2  10   2       56.48       59.20      2.93 o 
   3  10   2      782.33      762.96     18.97 o 
   4  10   2      176.76      176.54      5.44 o 
   5  10   2      293.54      277.53      8.25 o 
   6  10   2       78.11       70.61      3.38 o 
   0  11   2      323.63      327.72     12.40 o 
   1  11   2       71.47       68.09      3.83 o 
   2  11   2      423.15      399.29     17.20 o 
   3  11   2      209.68      211.19     13.60 o 
   2   0   3     3906.18     3605.22    181.77 o 
   4   0   3    14893.44    15193.29   1075.22 o 
   6   0   3    10577.67     9775.94   1200.99 o 
   8   0   3     1159.57     1190.67     39.21 o 
  10   0   3     3302.43     3226.91    125.80 o 
  12   0   3     1639.63     1543.72     56.55 o 
  14   0   3      925.32     1029.40     62.94 o 
   1   1   3    16363.70    13149.81    620.25 o 
   2   1   3     1915.27     1952.54     57.84 o 
   3   1   3      285.36      284.40      9.47 o 
   4   1   3      465.91      486.36     17.86 o 
   5   1   3     1518.03     1524.21     47.76 o 
   6   1   3     3009.26     3224.39    110.49 o 
   7   1   3     4076.90     4054.22    135.84 o 
   8   1   3     1004.61      942.15     20.56 o 
   9   1   3     1693.65     1689.07     39.40 o 
  10   1   3     1229.93     1234.14     36.20 o 
  11   1   3      305.60      319.71     11.07 o 
  12   1   3     1167.08     1205.65     36.90 o 
  13   1   3      221.84      212.55      8.97 o 
  14   1   3      825.55      816.57     42.23 o 
  15   1   3      133.73      130.56      8.15 o 
   1   2   3     3512.33     3671.37     98.18 o 
   2   2   3     2080.94     2185.87     65.03 o 
   3   2   3      297.63      322.03     10.37 o 
   4   2   3     4197.20     4188.31    102.10 o 
   5   2   3      498.01      543.29     16.55 o 
   6   2   3     5665.68     5924.15    162.78 o 
   7   2   3      503.56      519.50     17.70 o 
   8   2   3     1430.24     1503.69     34.35 o 
   9   2   3        4.75        7.74      2.04 o 
  10   2   3      492.83      521.68     16.49 o 
  11   2   3      538.22      575.94     23.70 o 
  12   2   3     2007.10     2076.30    110.90 o 
  13   2   3      117.89      117.59      5.60 o 
  14   2   3      491.47      535.26     27.77 o 
  15   2   3       35.15       43.23      4.25 o 
   1   3   3     5460.14     5626.61    183.30 o 
   2   3   3     2259.43     2372.02     64.54 o 
   3   3   3     2871.16     2991.94     88.86 o 
   4   3   3     3044.38     3141.56     83.80 o 
   5   3   3     1695.57     1804.90     52.74 o 
   6   3   3      985.96      938.58     31.12 o 
   7   3   3     1748.95     1668.39     39.21 o 
   8   3   3     1569.80     1556.51     39.33 o 
   9   3   3     1143.43     1106.40     28.20 o 
  10   3   3     1075.02     1109.82     46.83 o 
  11   3   3     1059.12     1073.10     49.15 o 
  12   3   3      618.08      642.50     39.26 o 
  13   3   3      289.72      350.82     13.44 o 
  14   3   3      462.27      536.36     27.82 o 
  15   3   3      143.61      140.51      9.14 o 
   1   4   3      793.15      777.27     29.12 o 
   2   4   3     3312.99     3351.64    115.01 o 
   3   4   3      488.03      445.16     13.51 o 
   4   4   3     2690.91     2582.71     84.36 o 
   5   4   3      427.16      422.86      9.81 o 
   6   4   3      695.92      712.43     17.05 o 
   7   4   3      654.02      623.37     17.85 o 
   8   4   3      415.02      416.45     11.91 o 
   9   4   3      424.89      440.02     20.37 o 
  10   4   3      557.01      551.30     34.08 o 
  11   4   3      638.08      644.23     44.54 o 
  12   4   3      516.54      546.36     27.95 o 
  13   4   3      207.58      244.85     11.53 o 
  14   4   3      730.59      771.37     38.04 o 
  15   4   3      282.06      264.47     22.88 o 
   1   5   3     1329.82     1268.03     39.81 o 
   2   5   3      973.41     1015.25     31.97 o 
   3   5   3     1146.24     1133.15     29.08 o 
   4   5   3     1158.35     1064.79     44.53 o 
   5   5   3     1035.77     1036.98     55.93 o 
   6   5   3     1128.68     1126.03     44.53 o 
   7   5   3     1271.20     1197.55     35.86 o 
   8   5   3      165.89      163.58      8.65 o 
   9   5   3     2547.71     2212.79     95.87 o 
  10   5   3      230.46      232.41     14.66 o 
  11   5   3      320.64      328.88     15.63 o 
  12   5   3      456.47      473.43     27.42 o 
  13   5   3      146.74      137.04      9.66 o 
  14   5   3       87.64       74.89     14.11 o 
   1   6   3     2508.58     2695.97     46.82 o 
   2   6   3      430.05      462.70      9.29 o 
   3   6   3      557.36      558.29     10.99 o 
   4   6   3      851.41      802.30     17.12 o 
   5   6   3      223.98      221.61      7.54 o 
   6   6   3      899.99      668.53    105.18 o 
   7   6   3     1510.17     1444.35     84.47 o 
   8   6   3      657.23      625.05     27.16 o 
   9   6   3      943.44      854.23     29.86 o 
  10   6   3        4.99        9.87      2.29 o 
  11   6   3      363.52      345.48     15.73 o 
  12   6   3      107.73      105.87      6.06 o 
  13   6   3      272.57      220.79     15.55 o 
   1   7   3      982.23     1082.84     22.66 o 
   2   7   3     1849.60     1923.49     38.50 o 
   3   7   3      161.36      171.48      5.12 o 
   4   7   3     1856.78     1982.67     43.28 o 
   5   7   3       53.77       60.67      3.28 o 
   6   7   3      370.05      396.82     12.74 o 
   7   7   3      425.33      447.69     15.95 o 
   8   7   3       57.30       64.41      4.18 o 
   9   7   3      467.96      464.68     32.75 o 
  10   7   3      108.70      128.52      9.79 o 
  11   7   3      392.13      381.88     19.99 o 
  12   7   3       67.19       77.13      5.33 o 
   1   8   3      871.77      918.84     20.13 o 
   2   8   3      263.46      282.45      6.83 o 
   3   8   3     1130.68     1157.46     23.51 o 
   4   8   3      409.66      438.69     10.29 o 
   5   8   3      274.17      293.24      7.93 o 
   6   8   3      168.01      156.23      5.06 o 
   7   8   3      405.51      403.64     11.36 o 
   8   8   3       65.95       62.94      3.42 o 
   9   8   3     1084.78     1048.49     30.15 o 
  10   8   3        2.32        4.10      1.49 o 
   1   9   3      168.19      174.37      5.11 o 
   2   9   3      498.63      512.69     13.69 o 
   3   9   3       81.93       78.59      3.27 o 
   4   9   3      797.27      776.17     17.39 o 
   5   9   3       17.86       24.31      1.78 o 
   6   9   3      433.92      407.09      9.91 o 
   7   9   3       69.27       59.12      2.94 o 
   8   9   3       40.17       42.62      2.85 o 
   9   9   3       85.59       74.72      7.50 o 
   1  10   3      527.11      529.10     13.65 o 
   2  10   3       43.07       45.07      2.44 o 
   3  10   3       91.50       83.26      3.27 o 
   4  10   3        9.23       10.27      1.43 o 
   5  10   3       82.91       81.54      3.28 o 
   1  11   3       31.01       27.94      2.86 o 
   0   0   4     4986.79     4881.70    251.74 o 
   2   0   4    20072.23    18762.89    941.80 o 
   4   0   4     4702.17     4827.30    230.83 o 
   6   0   4     2864.19     3008.26    144.73 o 
   8   0   4     5811.54     5427.87    213.76 o 
  10   0   4      297.04      300.55     10.65 o 
  12   0   4     1419.97     1409.96    127.43 o 
   0   1   4    19818.60    18107.66    659.51 o 
   1   1   4      172.83      161.83      7.04 o 
   2   1   4     7495.89     7336.07    238.33 o 
   3   1   4     7063.99     6788.20    197.09 o 
   4   1   4     8866.53     8720.85    244.46 o 
   5   1   4     3375.18     3388.71    105.31 o 
   6   1   4     6798.72     6797.10    167.81 o 
   7   1   4     1225.73     1188.09     28.13 o 
   8   1   4     1788.02     1680.85     34.54 o 
   9   1   4      241.15      241.87      5.73 o 
  10   1   4     1686.74     1771.58     35.71 o 
  11   1   4      906.59      922.75     23.42 o 
  12   1   4      894.59      962.03     32.75 o 
  13   1   4      276.77      257.72     14.59 o 
  14   1   4       76.83       85.67      5.81 o 
  15   1   4       35.64       27.43      5.51 o 
   0   2   4    18086.95    16466.63   1300.62 o 
   1   2   4     3105.09     3230.43     97.00 o 
   2   2   4     1224.19     1133.26     29.44 o 
   3   2   4      763.98      755.10     19.54 o 
   4   2   4     7361.11     7407.10    179.56 o 
   5   2   4      931.10      958.62     28.02 o 
   6   2   4     5059.52     4871.71    120.32 o 
   7   2   4      715.08      722.84     17.02 o 
   8   2   4     1171.00     1168.44     26.32 o 
   9   2   4        9.75       13.17      1.32 o 
  10   2   4     1842.96     1881.35     47.92 o 
  11   2   4      163.53      179.14      6.13 o 
  12   2   4      270.56      291.27     13.72 o 
  13   2   4       38.55       37.93      4.36 o 
  14   2   4       17.49       21.05      6.66 o 
  15   2   4        6.75        7.74      4.11 o 
   0   3   4     5355.57     5199.47    254.52 o 
   1   3   4     4695.10     4814.86    150.43 o 
   2   3   4     6768.85     6875.45    184.51 o 
   3   3   4     5080.25     5476.38    143.49 o 
   4   3   4     4732.04     4975.39    120.78 o 
   5   3   4     6715.28     6357.56    138.57 o 
   6   3   4     1141.02     1127.21     25.30 o 
   7   3   4      357.46      340.59      8.38 o 
   8   3   4     2427.77     2399.35     58.73 o 
   9   3   4     1019.72     1013.97     24.25 o 
  10   3   4      318.94      323.86      9.41 o 
  11   3   4      888.31      966.37     25.32 o 
  12   3   4      295.82      344.73     21.06 o 
  13   3   4      213.88      233.42     14.10 o 
  14   3   4      149.55      174.28     10.56 o 
  15   3   4       53.24       61.16      8.70 o 
   0   4   4      869.99      946.88     86.43 o 
   1   4   4     1245.02     1190.40     44.49 o 
   2   4   4     6394.97     6118.44    190.39 o 
   3   4   4     8510.90     8031.42    198.85 o 
   4   4   4     1933.54     1902.18     43.09 o 
   5   4   4      805.60      800.65     18.49 o 
   6   4   4      377.55      368.33      9.58 o 
   7   4   4     1786.31     1785.14     46.81 o 
   8   4   4     1568.45     1557.49     43.34 o 
   9   4   4      573.23      572.53     18.96 o 
  10   4   4      696.47      738.75     22.04 o 
  11   4   4      145.47      172.04      6.98 o 
  12   4   4      232.91      276.89     15.76 o 
  13   4   4      267.50      315.53     17.79 o 
  14   4   4       49.14       47.33      4.81 o 
   0   5   4     3659.51     3401.94    246.03 o 
   1   5   4     2230.41     2229.51     54.74 o 
   2   5   4      324.20      297.09      7.39 o 
   3   5   4     7221.83     6829.89    135.18 o 
   4   5   4     1108.67     1102.92     34.31 o 
   5   5   4     1674.49     1505.83     47.97 o 
   6   5   4     1834.14     1670.73     47.18 o 
   7   5   4     2288.61     2109.33     69.95 o 
   8   5   4      353.06      359.45     20.05 o 
   9   5   4      988.90      987.91     41.13 o 
  10   5   4      398.74      409.08     16.32 o 
  11   5   4       29.44       38.34      4.19 o 
  12   5   4       68.42       65.82      6.62 o 
  13   5   4      293.47      239.19     21.63 o 
  14   5   4       23.07       23.46      4.28 o 
   0   6   4     3680.14     3863.37     96.33 o 
   1   6   4     2772.96     2861.11     49.72 o 
   2   6   4      571.44      611.29     12.10 o 
   3   6   4      429.96      426.77     11.64 o 
   4   6   4      818.62      803.58     17.48 o 
   5   6   4     3042.98     2885.38    174.30 o 
   6   6   4      931.84      875.96     38.05 o 
   7   6   4      440.91      372.84     15.52 o 
   8   6   4      414.52      380.54     20.65 o 
   9   6   4      409.51      389.36     22.50 o 
  10   6   4      976.48      880.66     36.11 o 
  11   6   4      321.42      303.39     14.61 o 
  12   6   4       25.52       25.22      3.96 o 
  13   6   4       70.31       71.10      7.86 o 
   0   7   4     1146.68     1195.00     30.56 o 
   1   7   4     2517.41     2719.23     53.69 o 
   2   7   4     1348.05     1500.75     30.71 o 
   3   7   4     1222.99     1313.11     29.02 o 
   4   7   4       34.59       34.27      2.27 o 
   5   7   4     2301.62     2372.44     50.62 o 
   6   7   4      203.37      220.13      7.30 o 
   7   7   4      500.97      512.34     17.85 o 
   8   7   4      374.82      399.15     14.51 o 
   9   7   4      396.07      411.20     14.65 o 
  10   7   4      152.61      179.47      6.79 o 
  11   7   4      140.79      135.77      6.89 o 
   0   8   4      104.19      117.33      4.48 o 
   1   8   4      866.65      902.42     17.81 o 
   2   8   4      140.80      158.35      4.48 o 
   3   8   4     1643.68     1794.41     36.53 o 
   4   8   4        7.44       13.18      1.66 o 
   5   8   4      222.07      212.94      6.15 o 
   6   8   4       59.69       56.76      2.67 o 
   7   8   4      780.09      766.08     22.44 o 
   8   8   4       61.50       66.62      3.84 o 
   9   8   4      357.97      357.44     11.03 o 
  10   8   4       29.85       32.96      3.04 o 
   0   9   4      829.33      816.76     25.80 o 
   1   9   4      674.22      666.01     15.14 o 
   2   9   4      745.71      721.99     14.76 o 
   3   9   4      834.25      834.74     17.57 o 
   4   9   4      110.80      109.21      3.46 o 
   5   9   4      246.64      248.28      6.66 o 
   6   9   4      262.47      250.99      7.99 o 
   7   9   4      481.89      441.75     13.37 o 
   8   9   4      474.09      453.80     17.70 o 
   0  10   4      291.92      295.82     11.63 o 
   1  10   4      560.03      561.18     14.16 o 
   2  10   4       32.31       29.84      1.88 o 
   3  10   4      219.09      202.10      5.82 o 
   4  10   4        5.73        6.83      1.35 o 
   5  10   4      780.06      669.76     23.42 o 
   2   0   5     4881.22     4937.78    195.14 o 
   4   0   5     5834.00     5914.84    282.22 o 
   6   0   5      384.66      389.24     17.68 o 
   8   0   5     2040.00     1986.04     63.03 o 
  10   0   5     1516.45     1495.16     52.41 o 
  12   0   5      194.65      181.59     12.06 o 
   1   1   5     4465.83     4358.04    118.35 o 
   2   1   5     2026.67     2018.16     54.21 o 
   3   1   5     2995.44     2914.13     83.27 o 
   4   1   5      666.71      702.82     23.44 o 
   5   1   5     1238.78     1308.81     28.91 o 
   6   1   5     2276.44     2317.58     49.88 o 
   7   1   5      686.26      673.31     13.72 o 
   8   1   5     1255.33     1254.62     24.86 o 
   9   1   5     2239.69     2176.03     43.63 o 
  10   1   5      904.61      879.13     22.05 o 
  11   1   5       69.07       79.72      3.85 o 
  12   1   5      901.80      892.66     27.27 o 
  13   1   5       12.19       15.49      1.87 o 
  14   1   5      494.67      471.38     39.86 o 
   1   2   5      486.63      483.31     13.89 o 
   2   2   5     2040.67     1877.02     47.78 o 
   3   2   5      907.91      906.73     23.75 o 
   4   2   5     1311.04     1250.39     33.41 o 
   5   2   5       86.93       89.86      3.30 o 
   6   2   5     5823.66     5608.67    110.87 o 
   7   2   5      923.97      952.75     20.36 o 
   8   2   5      434.14      444.68     10.64 o 
   9   2   5       14.83       17.67      1.59 o 
  10   2   5      438.53      466.91     13.53 o 
  11   2   5      151.69      164.99      6.05 o 
  12   2   5     1394.31     1414.36     41.57 o 
  13   2   5       92.69       82.01      4.31 o 
  14   2   5      141.47      143.35     15.41 o 
   1   3   5     8765.61     8714.05    246.17 o 
   2   3   5     2289.75     2425.94     69.92 o 
   3   3   5      217.19      219.38      6.07 o 
   4   3   5     1469.24     1441.52     31.02 o 
   5   3   5       12.69       14.00      1.11 o 
   6   3   5      388.93      405.83      9.39 o 
   7   3   5     3648.91     3636.95     72.81 o 
   8   3   5      342.16      362.90     10.05 o 
   9   3   5       85.71       90.18      4.30 o 
  10   3   5      563.53      594.11     18.00 o 
  11   3   5      779.64      810.72     23.35 o 
  12   3   5      167.48      168.48      8.83 o 
  13   3   5      163.87      171.90      8.55 o 
  14   3   5      602.13      584.33     58.58 o 
   1   4   5      307.46      339.60     11.12 o 
   2   4   5     1473.36     1502.51     28.58 o 
   3   4   5      872.92      875.80     17.64 o 
   4   4   5     4526.30     4494.34     83.07 o 
   5   4   5      314.74      327.50      6.82 o 
   6   4   5      196.87      183.16      5.61 o 
   7   4   5       16.78       13.89      1.90 o 
   8   4   5     1234.31     1228.88     32.43 o 
   9   4   5     1614.48     1614.60     70.54 o 
  10   4   5      542.28      587.49     21.57 o 
  11   4   5      144.92      151.28      8.64 o 
  12   4   5        1.47        4.60      2.21 o 
  13   4   5      135.06      127.01      7.10 o 
  14   4   5      511.94      535.66     43.15 o 
   1   5   5     1958.28     1992.40     43.61 o 
   2   5   5      130.73      130.53      3.61 o 
   3   5   5      987.64      961.15     25.93 o 
   4   5   5      430.26      421.49      9.34 o 
   5   5   5      560.86      576.82     15.95 o 
   6   5   5     1289.93     1186.12     54.38 o 
   7   5   5       66.08       56.00      4.06 o 
   8   5   5      235.72      245.41     10.87 o 
   9   5   5      794.28      768.09     39.40 o 
  10   5   5        3.50        5.19      2.58 o 
  11   5   5      229.38      210.21     11.23 o 
  12   5   5      304.08      277.69     15.25 o 
  13   5   5      384.50      369.37     16.91 o 
   1   6   5     1343.02     1356.77     25.34 o 
   2   6   5       61.48       62.46      2.52 o 
   3   6   5       93.59      102.95      3.85 o 
   4   6   5      231.50      216.97      6.20 o 
   5   6   5       84.16       92.93      4.53 o 
   6   6   5      900.39      932.11     31.72 o 
   7   6   5     1170.19     1093.29     54.81 o 
   8   6   5      124.69      119.77      5.06 o 
   9   6   5        6.85        6.12      1.51 o 
  10   6   5        6.80        7.98      2.18 o 
  11   6   5      829.20      751.07     24.56 o 
  12   6   5      218.88      189.10      8.21 o 
   1   7   5      827.39      888.10     16.56 o 
   2   7   5      703.10      738.36     14.49 o 
   3   7   5       63.41       66.91      3.54 o 
   4   7   5     1708.68     1812.04     46.05 o 
   5   7   5      101.61      110.14      4.10 o 
   6   7   5      318.67      327.52     10.31 o 
   7   7   5      752.13      765.90     24.92 o 
   8   7   5       10.71        8.09      2.05 o 
   9   7   5       72.34       86.36      7.43 o 
  10   7   5      254.11      267.64     11.92 o 
  11   7   5      451.87      435.85     40.31 o 
   1   8   5      685.33      718.25     13.48 o 
   2   8   5       30.00       32.98      1.90 o 
   3   8   5      251.18      259.87      6.23 o 
   4   8   5      150.06      150.38      4.14 o 
   5   8   5      379.05      396.10     10.78 o 
   6   8   5      108.78      104.16      4.12 o 
   7   8   5       39.52       43.00      2.68 o 
   8   8   5       36.17       42.22      2.31 o 
   9   8   5      598.40      608.80     19.46 o 
   1   9   5       70.43       69.21      2.47 o 
   2   9   5      235.59      239.86      5.65 o 
   3   9   5      108.02      111.06      2.99 o 
   4   9   5      731.72      695.06     16.85 o 
   5   9   5       30.75       30.96      1.96 o 
   6   9   5      113.86      110.08      3.83 o 
   7   9   5       37.71       39.53      2.20 o 
   1  10   5      536.93      489.78     12.28 o 
   2  10   5       22.92       24.87      1.76 o 
   3  10   5       15.86       15.19      1.61 o 
   4  10   5       57.86       54.77      4.21 o 
   5  10   5        8.02        7.94      2.57 o 
   0   0   6     1300.40     1399.83     68.04 o 
   2   0   6    15200.59    14427.05    567.95 o 
   4   0   6     4555.05     4556.81    143.39 o 
   6   0   6      510.75      498.65     14.48 o 
   8   0   6     3995.49     3791.24    139.26 o 
  10   0   6       30.17       32.86      3.31 o 
  12   0   6      428.64      414.51     21.10 o 
  14   0   6      131.03      132.08     11.37 o 
   0   1   6     3407.03     3410.64    163.39 o 
   1   1   6      288.41      303.73      9.13 o 
   2   1   6     6721.02     6635.25    155.09 o 
   3   1   6     4694.85     4491.72    105.25 o 
   4   1   6     3206.11     3108.17     66.53 o 
   5   1   6     1539.20     1470.38     27.10 o 
   6   1   6     2545.16     2555.76     46.33 o 
   7   1   6     1438.43     1448.57     31.73 o 
   8   1   6     2121.10     2129.80     43.84 o 
   9   1   6      348.37      341.57      8.16 o 
  10   1   6      936.61      913.57     22.10 o 
  11   1   6      319.64      316.44      9.75 o 
  12   1   6      519.45      510.23     18.18 o 
  13   1   6      412.79      408.87     17.15 o 
  14   1   6      112.60      104.44      5.84 o 
   0   2   6    11739.17    10838.56    401.63 o 
   1   2   6     1022.26     1033.96     31.46 o 
   2   2   6      809.22      776.25     18.11 o 
   3   2   6      270.40      280.84      6.02 o 
   4   2   6     3441.65     3265.95     63.45 o 
   5   2   6     1844.61     1842.12     36.53 o 
   6   2   6     5377.85     5449.29     97.70 o 
   7   2   6      122.78      126.25      4.06 o 
   8   2   6      251.31      249.26      6.76 o 
   9   2   6       25.93       27.52      1.91 o 
  10   2   6     2014.26     2061.89     51.68 o 
  11   2   6      105.26      109.54      4.59 o 
  12   2   6       98.42      100.90      5.61 o 
  13   2   6        8.47        9.13      2.99 o 
  14   2   6       29.97       34.04      6.71 o 
   0   3   6     2259.30     2327.95     88.14 o 
   1   3   6     3465.62     3448.45     69.61 o 
   2   3   6     5764.24     5665.13    110.37 o 
   3   3   6      801.55      836.06     15.32 o 
   4   3   6     3616.89     3637.96     58.56 o 
   5   3   6     4235.38     4276.19     74.84 o 
   6   3   6     1271.10     1325.00     29.45 o 
   7   3   6      541.27      558.47     14.46 o 
   8   3   6      884.22      927.18     23.17 o 
   9   3   6      219.89      237.18      7.83 o 
  10   3   6       58.14       65.01      3.61 o 
  11   3   6      669.29      651.90     23.92 o 
  12   3   6      226.20      240.78     13.71 o 
  13   3   6       10.47       10.61      3.30 o 
  14   3   6       79.20       82.98     10.55 o 
   0   4   6      928.38      962.40     25.39 o 
   1   4   6      984.19      966.26     16.72 o 
   2   4   6     3567.46     3594.09     62.02 o 
   3   4   6     1847.12     1840.11     29.45 o 
   4   4   6     1336.01     1404.53     24.74 o 
   5   4   6      125.72      146.29      3.62 o 
   6   4   6       79.49       87.81      3.12 o 
   7   4   6     1152.99     1091.13     30.68 o 
   8   4   6     1819.65     1755.53     52.48 o 
   9   4   6      283.94      316.41     12.52 o 
  10   4   6      111.38      115.10      9.47 o 
  11   4   6       90.48       82.61      5.53 o 
  12   4   6      437.07      406.46     19.74 o 
  13   4   6       61.26       67.31      8.20 o 
   0   5   6     2956.67     2937.61     74.05 o 
   1   5   6     2091.92     2171.04     40.70 o 
   2   5   6      201.90      217.44      5.39 o 
   3   5   6     5562.90     5351.65    115.75 o 
   4   5   6     1499.47     1423.02     32.04 o 
   5   5   6       91.03       96.44      4.41 o 
   6   5   6     1131.48     1096.02     37.54 o 
   7   5   6     1804.30     1752.26     85.61 o 
   8   5   6      302.26      301.36     13.67 o 
   9   5   6      530.15      520.52     27.64 o 
  10   5   6      358.76      385.99     13.89 o 
  11   5   6       49.08       59.36      3.58 o 
  12   5   6       38.14       22.64      5.46 o 
   0   6   6     1514.93     1597.28     69.25 o 
   1   6   6     2811.10     2933.82     60.86 o 
   2   6   6      268.22      275.81     10.55 o 
   3   6   6       43.00       47.58      2.47 o 
   4   6   6      404.82      408.30     12.95 o 
   5   6   6     2160.40     2169.17     63.03 o 
   6   6   6      230.80      244.03     11.42 o 
   7   6   6      146.47      150.70      7.67 o 
   8   6   6      126.89      134.33      6.05 o 
   9   6   6      255.14      239.40     10.37 o 
  10   6   6      290.09      276.82     10.47 o 
  11   6   6      564.04      534.05     18.85 o 
   0   7   6      559.95      610.57     17.12 o 
   1   7   6     1383.23     1483.38     26.83 o 
   2   7   6      600.00      634.16     12.28 o 
   3   7   6      193.10      197.89      4.62 o 
   4   7   6       19.41       31.28      2.21 o 
   5   7   6     1841.70     2000.71     45.73 o 
   6   7   6      259.56      275.03      7.89 o 
   7   7   6      117.33      135.93      5.22 o 
   8   7   6      315.00      346.04     15.10 o 
   9   7   6      287.72      298.20     17.14 o 
  10   7   6       76.14       73.44      6.81 o 
   0   8   6      180.69      192.25      6.37 o 
   1   8   6      494.19      531.64     10.30 o 
   2   8   6      200.63      207.00      4.78 o 
   3   8   6     2736.56     2748.90     53.85 o 
   4   8   6       83.33       87.75      2.87 o 
   5   8   6       92.97      105.83      3.68 o 
   6   8   6       73.00       73.67      2.97 o 
   7   8   6      657.50      634.30     20.23 o 
   8   8   6      161.48      150.53      5.76 o 
   0   9   6      535.18      486.54     13.21 o 
   1   9   6      194.75      194.31      4.79 o 
   2   9   6      716.77      678.87     15.46 o 
   3   9   6      459.86      430.12      9.71 o 
   4   9   6        7.95       13.96      1.42 o 
   5   9   6      130.35      133.75      4.06 o 
   6   9   6       30.42       33.06      2.16 o 
   0  10   6        7.85       10.58      2.81 o 
   1  10   6      372.07      340.89     15.10 o 
   2  10   6      124.03      117.68      5.31 o 
   3  10   6       50.96       57.81      6.13 o 
   2   0   7      310.95      295.10      8.13 o 
   4   0   7     4045.89     3976.85    103.99 o 
   6   0   7     1385.05     1278.67     34.88 o 
   8   0   7     1486.89     1399.27     53.88 o 
  10   0   7      892.69      905.14     35.85 o 
  12   0   7      322.14      309.00     16.42 o 
   1   1   7     4403.16     4251.95     75.72 o 
   2   1   7      177.77      176.40      3.41 o 
   3   1   7      582.40      585.21      9.93 o 
   4   1   7      239.79      245.41      5.21 o 
   5   1   7       12.92       16.69      1.31 o 
   6   1   7     1277.88     1238.06     23.29 o 
   7   1   7      448.01      425.35      9.27 o 
   8   1   7      707.43      699.75     16.07 o 
   9   1   7      736.48      742.44     18.30 o 
  10   1   7      591.34      591.66     16.16 o 
  11   1   7      194.54      205.72      8.60 o 
  12   1   7      740.95      724.33     24.55 o 
  13   1   7       69.51       67.42      4.40 o 
   1   2   7      311.42      305.79      5.62 o 
   2   2   7      966.23      998.06     15.53 o 
   3   2   7      131.08      138.24      3.11 o 
   4   2   7     2234.83     2224.21     34.72 o 
   5   2   7      193.19      194.95      4.33 o 
   6   2   7     2314.62     2335.08     45.08 o 
   7   2   7      546.97      558.08     12.11 o 
   8   2   7      517.08      508.42     13.27 o 
   9   2   7      318.57      334.54     10.18 o 
  10   2   7      480.95      520.89     19.22 o 
  11   2   7       62.93       58.70      4.31 o 
  12   2   7      791.51      791.31     38.68 o 
  13   2   7       59.05       56.01      5.59 o 
   1   3   7     1470.22     1461.00     21.64 o 
   2   3   7      606.61      642.46     10.82 o 
   3   3   7      196.03      191.24      4.28 o 
   4   3   7      814.63      807.88     14.85 o 
   5   3   7      416.47      443.31      9.30 o 
   6   3   7      254.12      266.28      6.80 o 
   7   3   7      953.57      989.55     22.77 o 
   8   3   7      664.07      673.69     18.94 o 
   9   3   7       30.35       33.19      2.68 o 
  10   3   7      416.07      468.16     40.38 o 
  11   3   7      402.90      425.47     43.78 o 
  12   3   7      241.35      252.73     19.30 o 
  13   3   7       71.03       63.35      9.59 o 
   1   4   7      866.84      846.38     15.28 o 
   2   4   7     1906.02     2003.45     34.48 o 
   3   4   7      227.30      248.19      5.27 o 
   4   4   7     1211.73     1243.79     21.39 o 
   5   4   7      437.25      458.37     10.20 o 
   6   4   7      210.59      218.02      6.14 o 
   7   4   7      392.76      404.98     15.20 o 
   8   4   7      242.07      252.03      9.16 o 
   9   4   7      547.33      586.37     21.80 o 
  10   4   7      244.88      233.80     18.29 o 
  11   4   7      189.78      184.37     15.24 o 
  12   4   7      253.01      259.04     28.22 o 
   1   5   7     1168.90     1171.88     25.64 o 
   2   5   7      113.28      118.91      4.98 o 
   3   5   7     1474.77     1492.50     29.14 o 
   4   5   7      967.10      947.17     20.16 o 
   5   5   7      245.67      238.88      7.15 o 
   6   5   7      537.55      582.81     20.64 o 
   7   5   7      305.98      302.53     23.01 o 
   8   5   7      181.35      113.28     11.85 o 
   9   5   7     1092.29     1149.32     44.28 o 
  10   5   7      183.52      204.09      9.51 o 
  11   5   7       73.56       65.99      8.53 o 
  12   5   7      196.69      203.45     18.15 o 
   1   6   7      467.84      470.57     13.69 o 
   2   6   7      735.30      688.79     22.47 o 
   3   6   7       57.73       55.88      3.30 o 
   4   6   7      513.13      501.32     19.28 o 
   5   6   7       93.06       82.52      5.19 o 
   6   6   7      837.83      859.16     49.89 o 
   7   6   7      404.56      434.13     24.99 o 
   8   6   7       92.03       93.34      4.66 o 
   9   6   7      335.17      324.87     17.54 o 
  10   6   7       11.62        8.29      2.71 o 
   1   7   7      298.70      320.19      6.75 o 
   2   7   7      251.77      275.11      6.16 o 
   3   7   7       56.42       73.87      2.66 o 
   4   7   7      100.39      113.06      3.30 o 
   5   7   7      195.51      196.39      5.70 o 
   6   7   7      162.11      176.25      5.92 o 
   7   7   7      253.60      265.49     11.55 o 
   8   7   7       99.53      107.24      5.63 o 
   9   7   7      159.51      158.90      6.94 o 
   1   8   7      278.49      294.96      6.02 o 
   2   8   7       71.76       81.09      2.50 o 
   3   8   7      147.24      151.13      3.64 o 
   4   8   7      108.97      111.92      3.42 o 
   5   8   7      184.88      183.86      5.64 o 
   6   8   7       91.12       83.37      3.45 o 
   7   8   7      120.11      119.23      4.67 o 
   1   9   7       88.04       85.55      2.62 o 
   2   9   7      245.41      247.01      6.69 o 
   3   9   7       93.94       87.98      3.25 o 
   4   9   7      386.36      355.19     15.06 o 
   0   0   8     4586.96     4529.36    132.46 o 
   2   0   8     3673.58     3824.21     87.19 o 
   4   0   8     3549.38     3596.83     94.94 o 
   6   0   8     2704.33     2830.00     75.38 o 
   8   0   8     2227.93     2256.06     70.44 o 
  10   0   8     1047.26      983.44     38.87 o 
  12   0   8      250.35      230.93     12.77 o 
   0   1   8     4073.35     4061.76     95.55 o 
   1   1   8     1129.67     1117.77     17.52 o 
   2   1   8     1827.05     1754.08     30.92 o 
   3   1   8      984.19      986.19     16.66 o 
   4   1   8     2893.23     2896.01     51.15 o 
   5   1   8      687.21      686.28     13.22 o 
   6   1   8     1419.33     1403.22     27.74 o 
   7   1   8      160.48      161.34      4.48 o 
   8   1   8      584.96      565.35     12.02 o 
   9   1   8        5.79        9.50      1.61 o 
  10   1   8      399.88      384.79     14.23 o 
  11   1   8      197.27      213.05      8.68 o 
  12   1   8       73.35       68.21      4.38 o 
   0   2   8     6101.22     6302.78    140.19 o 
   1   2   8      673.14      663.06     11.18 o 
   2   2   8     2520.16     2474.48     41.45 o 
   3   2   8      237.86      223.36      5.66 o 
   4   2   8     2342.68     2347.86     45.34 o 
   5   2   8      512.89      485.01     10.51 o 
   6   2   8     1471.14     1469.41     28.86 o 
   7   2   8       76.33       78.94      3.03 o 
   8   2   8     1406.35     1465.25     34.02 o 
   9   2   8      348.85      337.40     11.08 o 
  10   2   8      509.61      538.40     26.64 o 
  11   2   8      143.84      150.46     10.36 o 
  12   2   8       64.11       68.63      6.12 o 
   0   3   8     2439.42     2643.08     60.17 o 
   1   3   8      803.96      849.40     13.78 o 
   2   3   8      767.33      805.08     12.67 o 
   3   3   8     1875.69     1875.69     34.62 o 
   4   3   8      892.58      938.48     18.46 o 
   5   3   8     2054.65     2122.86     43.43 o 
   6   3   8      832.42      879.08     22.06 o 
   7   3   8      254.07      272.58      8.50 o 
   8   3   8      582.70      652.05     21.94 o 
   9   3   8      417.04      429.22     16.75 o 
  10   3   8      522.48      539.88     30.02 o 
  11   3   8      118.21      119.56     14.38 o 
  12   3   8      115.72      116.71      9.95 o 
   0   4   8     3365.19     3565.02     80.89 o 
   1   4   8     1677.79     1788.61     30.23 o 
   2   4   8     2003.97     2149.98     34.79 o 
   3   4   8     1705.23     1842.19     32.61 o 
   4   4   8      415.15      427.96      9.49 o 
   5   4   8     1188.16     1211.56     25.36 o 
   6   4   8      668.66      664.64     17.40 o 
   7   4   8      230.15      233.43      6.77 o 
   8   4   8      661.94      626.33     46.06 o 
   9   4   8      384.43      307.45     28.77 o 
  10   4   8      229.09      229.89     17.57 o 
  11   4   8       32.33       36.30      8.56 o 
   0   5   8      284.58      292.93     10.35 o 
   1   5   8      446.30      463.32      9.03 o 
   2   5   8     1234.55     1308.44     26.13 o 
   3   5   8      682.69      641.04     14.78 o 
   4   5   8      110.43      118.80      3.83 o 
   5   5   8     1140.09     1116.28     30.94 o 
   6   5   8      137.79      144.26      5.05 o 
   7   5   8      518.15      300.70     29.42 o 
   8   5   8      513.60      232.44     31.16 o 
   9   5   8      252.56      237.94     23.51 o 
  10   5   8       29.95       28.76      4.10 o 
  11   5   8      121.68      105.71     11.06 o 
   0   6   8       79.93       80.14      5.05 o 
   1   6   8     1093.44     1101.94     23.97 o 
   2   6   8      436.09      439.44     14.73 o 
   3   6   8     1564.08     1590.89     49.67 o 
   4   6   8       52.45       48.94      3.16 o 
   5   6   8      989.05      896.19     37.02 o 
   6   6   8      242.50      225.40     10.98 o 
   7   6   8      570.16      555.10     18.14 o 
   8   6   8      256.61      229.08     14.89 o 
   9   6   8      142.98      143.30      9.24 o 
   0   7   8     1375.52     1473.29     36.33 o 
   1   7   8      882.06      932.29     17.46 o 
   2   7   8      375.49      388.01      7.96 o 
   3   7   8      392.41      437.35      9.59 o 
   4   7   8       31.51       34.52      1.77 o 
   5   7   8      607.55      595.19     13.29 o 
   6   7   8      307.46      311.76      8.88 o 
   7   7   8      304.00      314.87     11.05 o 
   0   8   8      506.35      514.06     14.42 o 
   1   8   8      453.95      479.15      9.63 o 
   2   8   8       11.18       15.75      1.21 o 
   3   8   8      476.86      456.48     10.71 o 
   4   8   8       64.64       62.40      2.65 o 
   5   8   8      560.12      524.34     18.77 o 
   0   9   8      401.85      399.02     15.47 o 
   1   9   8      288.08      276.61      9.58 o 
   2   0   9     1717.54     1793.33     49.20 o 
   4   0   9      326.13      320.22      9.44 o 
   6   0   9     1076.89     1075.38     30.08 o 
   8   0   9      646.90      602.26     19.85 o 
  10   0   9      267.33      258.06     11.73 o 
   1   1   9      636.39      628.33     12.89 o 
   2   1   9       40.37       40.52      1.80 o 
   3   1   9      351.73      352.77      7.91 o 
   4   1   9      833.57      823.39     16.72 o 
   5   1   9      105.35      105.05      3.39 o 
   6   1   9      159.27      156.53      4.31 o 
   7   1   9      145.77      145.76      4.14 o 
   8   1   9      695.95      675.11     15.51 o 
   9   1   9      312.19      301.88      9.02 o 
  10   1   9      562.66      530.82     18.50 o 
  11   1   9       81.35       75.92      6.18 o 
   1   2   9      170.58      171.84      4.22 o 
   2   2   9      409.22      423.38      9.42 o 
   3   2   9      396.90      389.82      8.62 o 
   4   2   9     2226.35     2254.76     50.37 o 
   5   2   9      219.35      223.68      6.22 o 
   6   2   9      369.18      368.05     10.29 o 
   7   2   9       43.20       39.04      2.62 o 
   8   2   9      392.83      375.02     10.95 o 
   9   2   9      164.89      173.53      9.58 o 
  10   2   9      610.92      609.71     31.44 o 
  11   2   9      122.88      130.57      8.89 o 
   1   3   9     1402.79     1482.90     23.94 o 
   2   3   9      384.27      423.16      8.15 o 
   3   3   9      627.78      668.60     14.08 o 
   4   3   9       86.06       98.18      3.42 o 
   5   3   9      159.50      170.87      6.12 o 
   6   3   9      291.42      299.39      9.32 o 
   7   3   9      151.45      161.66      5.98 o 
   8   3   9      218.53      219.18      7.67 o 
   9   3   9      419.33      383.33     20.21 o 
  10   3   9      225.98      241.65     25.03 o 
  11   3   9      168.09      184.20     19.21 o 
   1   4   9      169.53      184.32      4.12 o 
   2   4   9      667.02      715.97     13.84 o 
   3   4   9       15.98       18.45      1.50 o 
   4   4   9      486.03      529.18     11.99 o 
   5   4   9       16.47       21.24      1.72 o 
   6   4   9      419.53      428.23     12.61 o 
   7   4   9      579.07      548.72     16.29 o 
   8   4   9      105.50      123.23     13.72 o 
   9   4   9       31.58       37.28      6.01 o 
  10   4   9      152.32      152.37     26.76 o 
   1   5   9      182.80      186.02      4.48 o 
   2   5   9       65.67       70.98      2.95 o 
   3   5   9       19.43       22.57      1.76 o 
   4   5   9      297.86      291.29      7.61 o 
   5   5   9      145.02      136.37      5.68 o 
   6   5   9       14.20       13.84      2.85 o 
   7   5   9      487.91      403.95     19.75 o 
   8   5   9       10.12       10.90      4.89 o 
   9   5   9      152.30      153.54     24.42 o 
   1   6   9      356.75      356.42      9.09 o 
   2   6   9       36.53       33.24      2.03 o 
   3   6   9       79.15       83.24      3.64 o 
   4   6   9      387.00      360.19     11.65 o 
   5   6   9      188.09      188.95      5.71 o 
   6   6   9       25.67       28.19      2.07 o 
   7   6   9      145.93      136.91     11.13 o 
   1   7   9      221.90      246.96      5.84 o 
   2   7   9      201.97      219.39      5.53 o 
   3   7   9       67.74       62.78      2.47 o 
   4   7   9      296.99      281.52      7.76 o 
   5   7   9       22.66       30.20      2.11 o 
   1   8   9      397.38      383.18      9.78 o 
   2   8   9      121.33      117.48      3.63 o 
   3   8   9       25.64       22.58      2.30 o 
   0   0  10     6686.54     6829.08    320.61 o 
   2   0  10     1274.05     1322.67     36.84 o 
   4   0  10      651.14      615.34     18.50 o 
   6   0  10     2206.85     2137.60     74.68 o 
   8   0  10      168.31      152.79      9.34 o 
  10   0  10      516.17      479.19     39.18 o 
   0   1  10     1246.86     1257.01     37.91 o 
   1   1  10       93.85      101.78      3.08 o 
   2   1  10     1320.06     1406.34     29.12 o 
   3   1  10      227.68      241.80      6.68 o 
   4   1  10      780.36      802.21     18.59 o 
   5   1  10      820.19      809.37     19.46 o 
   6   1  10      681.35      677.18     16.22 o 
   7   1  10      194.51      187.84      5.76 o 
   8   1  10      533.85      530.01     16.48 o 
   9   1  10        8.38       10.78      2.67 o 
  10   1  10      197.10      199.66     12.91 o 
   0   2  10      219.20      231.56      8.99 o 
   1   2  10      514.48      512.65     12.13 o 
   2   2  10     2978.69     2988.44     59.12 o 
   3   2  10      893.77      923.83     21.08 o 
   4   2  10      826.48      880.04     20.26 o 
   5   2  10       22.42       23.50      1.90 o 
   6   2  10      135.45      127.32      4.46 o 
   7   2  10      273.53      285.44      8.35 o 
   8   2  10     1425.72     1376.62     37.99 o 
   9   2  10       90.19      104.57      7.91 o 
  10   2  10       90.87      100.34     13.39 o 
   0   3  10     2333.15     2513.12     74.16 o 
   1   3  10       35.63       42.74      1.83 o 
   2   3  10      386.84      437.55     10.34 o 
   3   3  10      742.39      790.98     18.23 o 
   4   3  10      308.09      354.76     10.79 o 
   5   3  10        5.10        8.67      1.59 o 
   6   3  10      646.67      656.75     17.67 o 
   7   3  10      324.06      289.51      8.84 o 
   8   3  10      133.79      124.47      5.33 o 
   9   3  10       49.43       44.45      5.86 o 
  10   3  10      152.40      185.64     19.01 o 
   0   4  10     1946.52     2138.74     78.17 o 
   1   4  10      941.71     1034.35     20.60 o 
   2   4  10       26.07       30.54      1.94 o 
   3   4  10      268.31      282.32      7.21 o 
   4   4  10      479.34      510.93     15.69 o 
   5   4  10     1017.41     1030.86     29.22 o 
   6   4  10      843.92      805.44     25.16 o 
   7   4  10      238.85      218.38     10.61 o 
   8   4  10       16.16       26.28      5.99 o 
   9   4  10       63.58       74.07     10.10 o 
   0   5  10       82.29       85.53      4.86 o 
   1   5  10      732.77      706.11     15.86 o 
   2   5  10      706.35      677.91     19.91 o 
   3   5  10      401.05      374.68     11.59 o 
   4   5  10       89.55       90.07      5.67 o 
   5   5  10      753.70      622.81     22.09 o 
   6   5  10        9.38       11.16      2.16 o 
   7   5  10      175.58      161.49     25.60 o 
   0   6  10      114.94      114.56      5.67 o 
   1   6  10      216.38      213.43      5.84 o 
   2   6  10      479.31      461.53     10.30 o 
   3   6  10     1294.24     1198.99     29.47 o 
   4   6  10       34.88       36.98      2.39 o 
   5   6  10      113.37      104.74      5.12 o 
   6   6  10        2.80        1.80      2.12 o 
   0   7  10      245.66      255.34     10.30 o 
   1   7  10      243.64      244.82      8.25 o 
   2   7  10      169.57      159.36      5.89 o 
   3   7  10      596.61      572.59     22.30 o 
   4   7  10       32.81       30.64      3.10 o 
   2   0  11     1155.12     1235.51     52.16 o 
   4   0  11      533.90      543.50     21.36 o 
   6   0  11      432.65      416.08     16.91 o 
   8   0  11       47.19       47.89      3.67 o 
   1   1  11      595.24      586.12     14.06 o 
   2   1  11      242.68      252.98      8.33 o 
   3   1  11       95.43       92.20      3.16 o 
   4   1  11       44.41       48.36      2.57 o 
   5   1  11       18.89       20.95      1.90 o 
   6   1  11      189.63      177.82      6.02 o 
   7   1  11      426.10      405.46     11.59 o 
   8   1  11      165.58      151.75      5.55 o 
   9   1  11       43.57       35.44      7.05 o 
   1   2  11        5.10        7.68      1.21 o 
   2   2  11       77.43       78.39      3.81 o 
   3   2  11        6.83        7.82      1.21 o 
   4   2  11      550.36      540.64     13.84 o 
   5   2  11        5.68        7.12      1.27 o 
   6   2  11       52.88       49.71      2.73 o 
   7   2  11       10.53       11.10      1.65 o 
   8   2  11      204.99      190.19      7.05 o 
   1   3  11       77.85       93.17      3.46 o 
   2   3  11      102.61      109.85      5.45 o 
   3   3  11       46.30       42.73      2.27 o 
   4   3  11       19.48       23.72      2.04 o 
   5   3  11      143.51      146.16      6.75 o 
   6   3  11      166.17      167.28      7.00 o 
   7   3  11       20.76       24.35      2.08 o 
   8   3  11       63.99       48.85      4.86 o 
   1   4  11      194.35      211.92      8.70 o 
   2   4  11       85.89       83.40      3.85 o 
   3   4  11       29.39       32.76      2.58 o 
   4   4  11       40.44       44.41      2.48 o 
   5   4  11      103.97       98.99      4.47 o 
   6   4  11      298.94      271.39     10.62 o 
   7   4  11      154.45      122.61     23.08 o 
   1   5  11      240.73      206.36      8.19 o 
   2   5  11       63.97       61.87      4.22 o 
   3   5  11       10.42        4.92      2.08 o 
   4   5  11      260.01      248.06     19.31 o 
   5   5  11       44.65       43.46      2.55 o 
   6   5  11       88.40       85.37      5.57 o 
   1   6  11      195.04      184.97      9.40 o 
   2   6  11       32.65       27.23      2.85 o 
   0   0  12     1828.45     1912.50     91.51 o 
   2   0  12      580.49      565.61     25.07 o 
   4   0  12      682.72      682.16     29.90 o 
   6   0  12      354.93      329.16     18.24 o 
   0   1  12      619.64      614.76     22.07 o 
   1   1  12      165.42      173.64      6.63 o 
   2   1  12      792.03      811.38     26.23 o 
   3   1  12      131.63      138.53      5.98 o 
   4   1  12      240.89      247.80      9.79 o 
   5   1  12      363.53      350.85     11.71 o 
   6   1  12      260.41      263.48      9.18 o 
   7   1  12       15.42       16.16      8.39 o 
   0   2  12      227.35      200.64      8.38 o 
   1   2  12       79.43       76.20      3.86 o 
   2   2  12     1106.64     1106.32     29.42 o 
   3   2  12      142.15      132.99      5.15 o 
   4   2  12      188.56      194.31      7.81 o 
   5   2  12       91.24       89.28      4.62 o 
   6   2  12      360.73      345.32     13.24 o 
   0   3  12      274.38      282.40     18.03 o 
   1   3  12       54.11       57.46      4.68 o 
   2   3  12      410.99      407.14     22.02 o 
   3   3  12      680.95      675.51     26.62 o 
   4   3  12      388.02      390.74     20.57 o 
   5   3  12        3.28        5.78      1.63 o 
   0   4  12      479.38      492.92     30.55 o 
   1   4  12      329.85      307.59     30.13 o 
   2   4  12       74.02       76.89      7.32 o 
   3   4  12      187.77      184.29     18.27 o 
   2   0  13       56.41       51.84      7.09 o 
   1   1  13      105.97      100.75      7.73 o 
   2   1  13       18.51       19.29      3.71 o 
   3   1  13        9.40        9.73      3.73 o 
   1   2  13       60.98       86.18      9.49 o 
   2   2  13       11.03       17.26      6.37 o 
                                                 
